# Supplementary material for: A Systematic Investigation Unveils High Coinfection Status of Porcine Parvovirus Types 1 through 7 in China from 2016 to 2020
Source: Microbiol Spectr. 2021 Dec 1;9(3):e01294-21. doi: 10.1128/Spectrum.01294-21 (PMC8635132; doi:10.1128/Spectrum.01294-21)
Supplement: SUPPLEMENTAL FILE 2 — Supplemental material. Download SPECTRUM01294-21_Supp_2_seq13.xlsx, XLSX file, 0.04 MB [file spectrum01294-21_supp_2_seq13.xlsx]

## Sheet: Sheet1
>PPV1-17
GGAAACACTTACTCGGAAGAGGTACTAAAAGCTACCAACTGGCTTCAAAATAATGCTCAAAAAGAATCATTCTCTTATGTATTTACAACACTCAAAGTCAATCTAAATGGAAAAGAAATTGCTTGCAATAACTACAACAAAGATACAACAGATGTGGAAATGATAAACCTACAAAGAGGAGCAAAAACATCATGGGACCAGGCAACAGACATGGATTGGGAATCAGAAATCGACAGCCTCACAAAACGGCAAGTACTGATTTTTGACTCTCTTGTTAAAAAATGTCTCTTTGAAGGTATATTACAAAAGAACCTGAGTCCAATTGACTGCTACTGGTTCATACAGCGTGAACATGGTCAAGATACTGGCTATCACTGCCATGTACTACTAGGTGGAAAA…
>PPV1-20
TTCTGCTTCAGACTGCACTTCGCTCCAGAGACACAGCTACAAACTACTCTCAGCTACTGCAGCATGGCAGCGGGAAACACTTACTCGGAAGAGGTACTAAAAGCTACCAACTGGCTTCAAGATAATGCTCAAAAAGAAGCATTCTCTTACGTATTTAAAACACAAAAAGTCAATCTAAATGGAAAAGAAATTGCTTGGAATAACTACAACAAAGATACAACAGATGCGGAAATGATAAACCTACAAAGAGGAGCAGAAACATCATGGGACCAGGCAACAGACATGGAATGGGAATCAGAAATCGACAGCCTCACAAAACGGCAAGTACTGATTTTTGACTCTCTTGTTAAAAAATGTCTCTTTGAAGGTATATTGCAAAAGAACCTAAGTCCAAGTGAC…
>PPV1-29
TACAGTTGCTTACTTCAGTTAGTTCCTTTCTGCTTCAGACTGCACTTCGCTCCAGAGACACAGCTACAAACTACTCTCAGCTACTGCAGCATGGCAGCGGGAAACACTTACTCGGAAGAGGTACTAAAAGCTACCAACTGGCTTCAAGATAATGCTCAAAAAGAAGCATTCTCTTACGTATTTAAAACACAAAAAGTCAATCTAAATGGAAAAGAAATTGCTTGGAATAACTACAACAAAGATACAACAGATGCGGAAATGATAAACCTACAAAGAGGAGCAGAAACATCATGGGACCAGGCAACAGACATGGAATGGGAATCAGAAATCGACAGCCTCACAAAACGGCAAGTACTGATTTTTGACTCTCTTGTTAAAAAATGTCTCTTTGAAGGTATA…
>PPV1-30
TTACTTCAGTTAGTTCCTTTCTGCTTCAGACTGCACTTCGCTCCAGAGACACAGCTACAAACTACTCTCAGCTACTGCAGCATGGCAGCGGGAAACACTTACTCGGAAGAGGTACTAAAAGCTACCAACTGGCTTCAAGATAATGCTCAAAAAGAAGCATTCTCTTACGTATTTAAAACACAAAAAGTCAATCTAAATGGAAAAGAAATTGCTTGGAATAACTACAACAAAGATACAACAGATGCGGAAATGATAAACCTACAAAGAGGAGCAGAAACATCATGGGACCAGGCAACAGACATGGAATGGGAATCAGAAATCGACAGCCTCACAAAACGGCAAGTACTGATTTTTGACTCTCTTGTTAAAAAATGTCTCTTTGAAGGTATATTGCAAAAG…
>PPV1-51
GTTCCTTTCTGCTTCAGACTGCACTTCACTCCAGAGACACAGCTACAAACTACTCTCAGCTACTGCAGTATGGCAGCGGGAAACACTTACTCGGAAGAGGTACTAAAAGCTACCAACTGGCTTCAAGATAATGCTCAAAAAGAAGCATTCTCTTATGTGTTTAAAACACAAAAAGTCAATCTAAATGGAAAAGAAATTGCTTGGAATAACTACAACAAAGATACAACAGATGCGGAAATGATAAACCTACAAAGAGGAGCAGAAACATCATGGGACCAGGCAACAGACATGGAATGGGAATCAGAAATCGACAGCCTCACAAAACGGCAAGTACTGATTTTTGACTCTCTTGTTAAAAAATGTCTCTTTGAAGGTATATTACAAAAGAACCTAAGTCCA…
>PPV1-56
TTAGTTCCTTTCTGCTTCAGACTGCTCTTCGCTCCAGAGACACAGCTACAAACTACTCTCAGCTACTGCAGCATGCTAGCGGGAAACACTTACTCGGAAGAGGTACTAAAAGCTACCAACTGGCTTCAAGATAATGCTCAAAAAGAAGCATTCTCTTACGTATTTAAAACACAAAAAGTCAATCTAAATGGAAAAGAAATTGCTTGGAATAACTACAACAAAGATACAACAGATGCGGAAATGATAAACCTACAAAGAGGAGCAGAAACATCATGGGACCAGGCAACAGACATGGAATGGGAATCAGAAATCGACAGCCTCACAAAACGGCAAGTACTGATTTTTGACTCTCTTGTTAAAAAATGTCTCTTTGAAGGTATATTGCAAAAGAACCTAAGT…
>PPV1-60
GTTCCTTTCTGCTTCAGACTGCTCTTCGCTCCAGAGACACAGCTACGAACTACTCTCGGCTACTGCAGCATGGCAGCGGGAAACACTTACTCGGAAGAGGTACTAAAAGCTACCAACTGGCTTCAAGATAATGCTCAAAAAGAAGCATTCTCTTACGTATTTAAAACACAAAAAGTCAATCTAAATGGAAAAGAAATTGCTTGGAATAACTACAACAAAGATACAACAGATGCGGAAATGATAAACCTACAAAGAGGAGCAGAAACATCATGGGACCAGGCAACAGACATGGAATGGGAATCAGAAATCGACAGCCTCACAAAACGGCAAGTACTGATTTTTGACTCTCTTGTTAAAAAATGTCTCTTTGAAGGTATATTGCAAAAGAACCTAAGTCCA…
>PPV1-63
CACAAGAAAAGGTTATCACCAAACAACTAATAATAGCTACACAGAAGCAACAGCAATTAGGCCAGCTCAGGTAGGATATAATACACCATACATGAATTTTGAATACTCC
>PPV1-65
TTCTGCTTCAGACTGCACTTCGCTCCAGAGACACAGCTACAAACTACTCTCAGCTACTGCAGCATGGCAGCGGGAAACACTTACTCGGAAGAGGTACTAAAAGCTACCAACTGGCTTCAAGATAATGCTCAAAAAGAAGCATTCTCTTACGTATTTAAAACACAAAAAGTCAATCTAAATGGAAAAGAAATTGCTTGGAATAACTACAACAAAGATACAACAGATGCGGAAATGATAAACCTACAAAGAGGAGCAGAAACATCATGGGACCAGGCAACAGACATGGAATGGGAATCAGAAATCGACAGCCTCACAAAACGGCAAGTACTGATTTTTGACTCTCTTGTTAAAAAATGTCTCTTTGAAGGTATATTGCAAAAGAACCTAAGTCCAAGTGAC…
>PPV1-69
GTTCCTTTCTGCTTCAGACTGCTCTTCCCTCGAGAGACACAGGTACGAACTACTCTCGGCTACTGCAGCATGCCCGGGGGAAACACTTACTCGGAAGAGGTACTAAAAGCTACCAACTGGCTTCAAGATAATGCTCAAAAAGAAGCATTCTCTTATGTATTTAAAACACTCAGAGTCAATCTAAATGGAAAAGAAATTGCTTGGAATAACTACAACAAAGATACAACAGATGCGGAAATGATAAACCTACAAAGAGGAGCAGAAACATCATGGGACCAGGCAACAGACATGGAGTGGGAATCACAAATCGACAGCCTCACAAAACGGCAAGTACTGATTTTTGACTCTCTTGTTAAAAAATGTCTCTTTGAAGGTATATTGCAAAAGAACCTGAGTCCA…
>PPV1-103
CACAAGAAAAGGTTATCACCAAACAACTAATAATAGCTACACAGAAGCAACAGCAATTAGGCCAGCTCAGGTAGGATATAATACACCATACATGAATTTTGAATACTCC
>PPV1-110
TTCTGCTTCAGACTGCACTTCGCTCCAGAGACACAGCTACAAACTACTCTCAGCTACTGCAGCATGGCAGCGGGAAACACTTACTCGGAAGAGGTACTAAAAGCTACCAACTGGCTTCAAGATAATGCTCAAAAAGAAGCATTCTCTTACGTATTTAAAACACAAAAAGTCAATCTAAATGGAAAAGAAATTGCTTGGAATAACTACAACAAAGATACAACAGATGCGGAAATGATAAACCTACAAAGAGGAGCAGAAACATCATGGGACCAGGCAACAGACATGGAATGGGAATCAGAAATCGACAGCCTCACAAAACGGCAAGTACTGATTTTTGACTCTCTTGTTAAAAAATGTCTCTTTGAAGGTATATTGCAAAAGAACCTAAGTCCAAGTGAC…
>PPV1-111
TTCTGCTTCAGACTGCTCTTCGCTCCAGAGACACAGCTACGAACTACTCTCAGCTACTGCAGCATGGCCGCGGGAAACACTTACTCGGAAGAGGTACTAAAAGCTACCAACTGGCTTCAAGATAATGCTCAAAAAGAAGCATTCTCTTACGTATTTAAAACACAAAAAGTCAATCTAAATGGAAAAGAAATTGCTTGGAATAACTACAACAAAGATACAACAGATGCGGAAATGATAAACCTACAAAGAGGAGCAGAAACATCATGGGACCAGGCAACAGACATGGAATGGGAATCAGAAATCGACAGCCTCACAAAACGGCAAGTACTGATTTTTGACTCTCTTGTTAAAAAATGTCTCTTTGAAGGTATATTGCAAAAGAACCTAAGTCCAAGTGAC…
>PPV1-123
TTCTGCTTCAGACTGCACTTCCCTCCAGAGACACAGCTACGAACTACTCTCAGCTACTGCAGCATGGCAGCGGGAAACACTTACTCGGAAGAGGTACTAAAAGCTACCAACTGGCTTCAAGATAATGCTCAAAAAGAAGCATTCTCTTACGTATTTAAAACACAAAAAGTCAATCTAAATGGAAAAGAAATTGCTTGGAATAACTACAACAAAGATACAACAGATGCGGAAATGATAAACCTACAAAGAGGAGCAGAAACATCATGGGACCAGGCAACAGACATGGAATGGGAATCAGAAATCGACAGCCTCACAAAACGGCAAGTACTGATTTTTGACTCTCTTGTTAAAAAATGTCTCTTTGAAGGTATATTGCAAAAGAACCTAAGTCCAAGTGAC…
>PPV1-144
CACAAGAAAAGGTTATCACCAAACAACTAATAATAGCTACACAGAAGCAACAGCAATTAGGCCAGCTCAGGTAGGATATAATACACCATACATGAATTTTGAATACTCC
>PPV1-149
CTGCTCTTCGCTCCAGAGACACAGCTACAAACTACTCTCAGCTACTGCAGCATGGCAGCGGGAAACACTTACTCGGAAGAGGTACTAAAAGCTACCAACTGGCTTCAAGATAATGCTCAAAAAGAAGCATTCTCTTATGTATTTAAAACACAGAAAGTCAATCTAAATGGAAAAGAAATTGCTTGGAATAACTACAACAAAGATACAACAGATGCGGAAATGATAAACCTACAAAGAGGAGCAGAAACATCATGGGACCAGGCAACAGACATGGAATGGGAATCAGAAATCGACAGCCTCACAAAACGGCAAGTACTGATTTTTGACTCTCTTGTTAAAAAATGTCTCTTTGAAGGTATATTGCAAAAGAACCTGAGTCCAAGTGACTGCTACTGGTTC…
>PPV1-150
TTCTGCTTCAGACTGCACTTCGCTCCAGAGACACAGCTACAAACTACTCTCAGCTACTGCAGCATGGCAGCGGGAAACACTTACTCGGAAGAGGTACTAAAAGCTACCAACTGGCTTCAAGATAATGCTCAAAAAGAAGCATTCTCTTACGTATTTAAAACACAAAAAGTCAATCTAAATGGAAAAGAAATTGCTTGGAATAACTACAACAAAGATACAACAGATGCGGAAATGATAAACCTACAAAGAGGAGCAGAAACATCATGGGACCAGGCAACAGACATGGAATGGGAATCAGAAATCGACAGCCTCACAAAACGGCAAGTACTGATTTTTGACTCTCTTGTTAAAAAATGTCTCTTTGAAGGTATATTGCAAAAGAACCTAAGTCCAAGTGAC…
>PPV1-153
CTGCACTTCGCTCCAGAGACACAGCTACAAACTACTCTCAGCTACTGCAGCATGGCAGCGGGAAACACTTACTCGGAAGAGGTACTAAAAGCTACCAACTGGCTTCAAGATAATGCTCAAAAAGAAGCATTCTCTTACGTATTTAAAACACAAAAAGTCAATCTAAATGGAAAAGAAATTGCTTGGAATAACTACAACAAAGATACAACAGATGCGGAAATGATAAACCTACAAAGAGGAGCAGAAACATCATGGGACCAGGCAACAGACATGGAATGGGAATCAGAAATCGACAGCCTCACAAAACGGCAAGTACTGATTTTTGACTCTCTTGTTAAAAAATGTCTCTTTGAAGGTATATTGCAAAAGAACCTAAGTCCAAGTGACTGCTACTGGTTC…
>PPV1-154
CTGCACTTCCCTCCAGAGACACAGCTACAAACTACTCTCAGCTACTGCAGCATGGCAGCGGGAAACACTTACTCGGAAGAGGTACTAAAAGCTACCAACTGGCTTCAAGATAATGCTCAAAAAGAAGCATTCTCTTATGTATTTAAAACACAGAAAGTCAATCTAAATGGAAAAGAAATTGCTTGGAATAACTACAACAAAGATACAACAGATGTGGAAATGATAAACCTACAAAGAGGAGCAGAAACATCATGGGACCAGGCAACAGACATGGAATGGGAATCAGAAATCGACAGCCTCACAAAACGGCAAGTACTGATTTTTGACTCTCTTGTTAAAAAATGTCTCTTTGAAGGTATATTGCAAAAGAACCTAAGTCCAAGTGACTGCTACTGGTTC…
>PPV1-156
CACAAGAAAAGGTTATCACCAAACAACTAATAATAGATACCCAGAAGAAACAGCAATTACCCCAGCTCAGGTAGGATATAATACACCATACATGAATTTTGAATACTCC
>PPV1-375
ATTCTATTTCATGGGCCAGCATCAACAGGAAAGAGTATAATTGCTCAACACATTGCAAACTTGGTTGGTAATGTTGGTTGCTACAATGCAGCCAATGTGAACTTTCCATTTAATGACTGTACAAATAAAAACTTAATATGGATTGAAGAAGCAGGAAACTTCTCTAACCAAGTAAACCAATTCAAAGCCATATGTTCCGGTCAAACAATTAGAATTGACCAAAAAGGTAAAGGAAGCAAACAAATTGAACCAACTCCTGTAATAATGACTACAAATGAAGACATAACTAAAGTTAGAATAGGATGCGAGGAAAGACCAGAACATACACAACCAATAAGAGACAGAATGTTAAACATAAACCTAACCAGAAAACTGCCAGGTGATTTTGGACTTTTAGAA…
>PPV1-658
TTCTGCTTCAGACTGCACTTCGCTCCAGAGACACAGCTACAAACTACTCTCAGCTCTTGCAGCATGGCAGCGGGAAACACTTACTCGGAAGAGGTACTAAAAGCTACCAACTGGCTTCAAGATAATGCTCAAAAAGAAGCATTCTCTTATGTATTTAAAACACAAAAAGTCAATCTAAATGGAAAAGAAATTGCTTGGAATAACTACAACAAAGATACAACAGATGCGGAAATGATAAACCTACAAAGAGGAGCAGAAACATCATGGGACCAGGCAACAGACATGGAATGGGAATCAGAAATCGACAGCCTCACAAAACGGCAAGTACTGATTTTTGACTCTCTTGTTAAAAAATGTCTCTTTGAAGGTATATTACAAAAGAACCTAAGTCCAAGTGAC…
>PPV1-717
TTAGTTCCTTTCTGCTTCAGACTGCACTTCGCTCCAGAGACACAACTACAAACTACTCTCAGCTACTGCAGCATGGCAGCGGGAAACACTTACTCGGAAGAGGTACTAAAAGCTACCAACTGGCTTCAAGATAATGCTCAAAAAGAAGCATTCTCTTATGTATTTAAAACACAGAAAGTCAATCTAAATGGAAAAGAAATTGCTTGGAATAACTACAACAAAGATACAACAGATGTGGAAATGATAAACCTACAAAGAGGAGCAGAAACATCATGGGACCAGGCAACAGACATGGAGTGGGAATCAGAAATCGACAGCCTCACAAAACGGCAAGTACTGATTTTTGACTCTCTTGTTAAAAAATGTCTCTTTGAAGGTATATTACAAAAGAACCTGAGT…
>PPV1-750
TATAAATACAGTTGCTTACTTCAGTTAGTTCCTTTCTGCTTCAGACTGCACTTCGCTCCAGAGACACAACTACAAACTACTCTCAGCTACTGCAGCATGGCAGCGGGAAACACTTACTCGGAAGAGGTACTAAAAGCTACCAACTGGCTTCAAGATAATGCTCAAAAAGAAGCATTCTCTTATGTATTTAAAACACAGAAAGTCAATCTAAATGGAAAAGAAATTGCTTGGAATAACTACAACAAAGATACAACAGATGTGGAAATGATAAACCTACAAAGAGGAGCAGAAACATCATGGGACCAGGCAACAGACATGGAGTGGGAATCAGAAATCGACAGCCTCACAAAACGGCAAGTACTGATTTTTGACTCTCTTGTTAAAAAATGTCTCTTTGAA…
>PPV1-790
CTGCACTTCCCTCCAGAGACACAGCTACAAACTACTCTCAGCTACTGCAGCATGGCAGCGGGAAACACTTACTCGGAAGAGGTACTAAAAGCTACCAACTGGCTTCAAGATAATGCTCAAAAAGAAGCATTCTCTTACGTATTTAAAACACAAAAAGTCAATCTAAATGGAAAAGAAATTGCTTGGAATAACTACAACAAAGATACAACAGATGCGGAAATGATAAACCTACAAAGAGGAGCAGAAACATCATGGGACCAGGCAACAGACATGGAATGGGAATCAGAAATCGACAGCCTCACAAAACGGCAAGTACTGATTTTTGACTCTCTTGTTAAAAAATGTCTCTTTGAAGGTATATTGCAAAAGAACCTAAGTCCAAGTGACTGCTACTGGTTC…
>PPV1-791
CTGCTCTTCCCTCCAGAGACACAGCTACAAACTACTCTCAGCTACTGCAGCATGGCAGCGGGAAACACTTACTCGGAAGAGGTACTAAAAGCTACCAACTGGCTTCAAGATAATGCTCAAAAATAAGCATTCTCTTACGTATTTAAAACACAAAAAGTCAATCTAAATGGAAAAGAAATTGCTTGGAATAACTACAACAAAGATACAACAGATGCGGAAATGATAAACCTACAAAGAGGAGCAAAAACATCATGGGACCAGGCAACAGACATGGAATGGGAATCAGAAATCGACAGCCTCACAAAACGGCAAGTACTGATTTTTGACTCTCTTGTTAAAAAATGTCTCTTTGAAGGTATATTGCAAAAGAACCTAAGTCCAAGTGACTGCTACTGGTTC…
>PPV1-792
CTGCACTTCGCTCCAGAGACACAGCTACAAACTACTCTCAGCTACTGCAGCATGGCAGCGGGAAACACTTACTCGGAAGAGGTACTAAAAGCTACCAACTGGCTTCAAGATAATGCTCAAAAAGAAGCATTCTCTTACGTATTTAAAACACAAAAAGTCAATCTAAATGGAAAAGAAATTGCTTGGAATAACTACAACAAAGATACAACAGATGCGGAAATGATAAACCTACAAAGAGGAGCAGAAACATCATGGGACCAGGCAACAGACATGGAATGGGAATCAGAAATCGACAGCCTCACAAAACGGCAAGTACTGATTTTTGACTCTCTTGTTAAAAAATGTCTCTTTGAAGGTATATTGCAAAAGAACCTAAGTCCAAGTGACTGCTACTGGTTC…
>PPV1-808
TATAAATACAGTTGCTTACTTCAGTTAGTTCCTTTCTGCTTCAGACTGCACTTCGCTCCAGAGACACAGCTACAAACTACTCTCAGCTACTGCAGCATGGCAGCGGGAAACACTTACTCGGAAGAGGTACTAAAAGCTACCAACTGGCTTCAAGATAATGCTCAAAAAGAAGCATTCTCTTACGTATTTAAAACACAAAAAGTCAATCTAAATGGAAAAGAAATTGCTTGGAATAACTACAACAAAGATACAACAGATGCGGAAATGATAAACCTACAAAGAGGAGCAGAAACATCATGGGACCAGGCAACAGACATGGAATGGGAATCAGAAATCGACAGCCTCACAAAACGGCAAGTACTGATTTTTGACTCTCTTGTTAAAAAATGTCTCTTTGAA…
>PPV1-810
CACTATAAATACAGTTGCTTACTTCAGTTAGTTCCTTTCTGCTTCAGACTGCACTTCGCTCCAGAGACACAGCTACAAACTACTCTCAGCTACTGCAGCATGGCAGCGGGAAACACTTACTCGGAAGAGGTACTAAAAGCTACCAACTGGCTTCAAGATAATGCTCAAAAAGAAGCATTCTCTTACGTATTTAAAACACAAAAAGTCAATCTAAATGGAAAAGAAATTGCTTGGAATAACTACAACAAAGATACAACAGATGCGGAAATGATAAACCTACAAAGAGGAGCAGAAACATCATGGGACCAGGCAACAGACATGGAATGGGAATCAGAAATCGACAGCCTCACAAAACGGCAAGTACTGATTTTTGACTCTCTTGTTAAAAAATGTCTCTTT…
>PPV1-811
TATAAATACAGTTGCTTACTTCAGTTAGTTCCTTTCTGCTTCAGACTGCACTTCGCTCCAGAGACACAGCTACAAACTACTCTCAGCTACTGCAGCATGGCAGCGGGAAACACTTACTCGGAAGAGGTACTAAAAGCTACCAACTGGCTTCAAGATAATGCTCAAAAAGAAGCATTCTCTTACGTATTTAAAACACAAAAAGTCAATCTAAATGGAAAAGAAATTGCTTGGAATAACTACAACAAAGATACAACAGATGCGGAAATGATAAACCTACAAAGAGGAGCAGAAACATCATGGGACCAGGCAACAGACATGGAATGGGAATCAGAAATCGACAGCCTCACAAAACGGCAAGTACTGATTTTTGACTCTCTTGTTAAAAAATGTCTCTTTGAA…
>PPV1-816
CTGCACTTCGCTCCAGAGACACAGCTACAAACTACTCTCAGCTACTGCAGCATGGCAGCGGGAAACACTTACTCGGAAGAGGTACTAAAAGCTACCAACTGGCTTCAAGATAATGCTCAAAAAGAAGCATTCTCTTATGTATTTAAAACACAGAAAGTCAATCTAAATGGAAAAGAAATTGCTTGGAATAACTACAACAAAGATACAACAGATGTGGAAATGATAAACCTACAAAGAGGAGCAGAAACATCATGGGACCAGGCAACAGACATGGAGTGGGAATCAGAAAT
>PPV1-818
CACTATAAATACAGTTGCTTACTTCAGTTAGTTCCTTTCTGCTTCAGACTGCACTTCGCTCCAGAGACACAGCTACAAACTACTCTCAGCTACTGCAGCATGGCAGCGGGAAACACTTACTCGGAAGAGGTACTAAAAGCTACCAACTGGCTTCAAGATAATGCTCAAAAAGAAGCATTCTCTTATGTATTTAAAACACAGAAAGTCAATCTAAATGGAAAAGAAATTGCTTGGAATAACTACAACAAAGATACAACAGATGTGGAAATGATAAACCTTCAAAGAGGAGCAGAAACATCATGGGACCAGGCAACAGACATGGAGTGGGAATCAGAAATCGACAGCCTCACAAAACGGCAAGTACTGATTTTTGACTCTCTTGTTAAAAAATGTCTCTTT…
>PPV1-830
TACAGTTGCTTACTTCAGTTAGTTCCTTTCTGCTTCAGACTGCACTTCGCTCCAGAGACACAACTACAAACTACTCTCAGCTACTGCAGCATGGCAGCGGGAAACACTTACTCGGAAGAGGTACTAAAAGCTACCAACTGGCTTCAAGATAATGCTCAAAAAGAAGCATTCTCTTATGTATTTAAAACACAGAAAGTCAATCTAAATGGAAAAGAAATTGCTTGGAATAACTACAACAAAGATACAACAGATGTGGAAATGATAAACCTACAAAGAGGAGCAGAAACATCATGGGACCAGGCAACAGACATGGAGTGGGAATCAGAAATCGACAGCCTCACAAAACGGCAAGTACTGATTTTTGACTCTCTTGTTAAAAAATGTCTCTTTGAAGGTATA…
>PPV-842
CACTATAAATACAGTTGCTTACTTCAGTTAGTTCCTTTCTGCTTCAGACTGCACTTCGCTCCAGAGACACAGCTACAAACTACTCTCAGCTACTGCAGCATGGCAGCGGGAAACACTTACTCGGAAGAGGTACTAAAAGCTACCAACTGGCTTCAAGATAATGCTCAAAAAGAAGCATTCTCTTATGTATTTAAAACACAGAAAGTCAATCTAAATGGAAAAGAAATTGCTTGGAATAACTACAACAAAGATACAACAGATGTGGAAATGATAAACCTACAAAGAGGAGCAGAAACATCATGGGACCAGGCAACAGACATGGAATGGGAATCAGAAATCGACAGCCTCACAAAACGGCAAGTACTGATTTTTGACTCTCTTGTTAAAAAATGTCTCTTT…
>PPV1-843
CACTATAAATACAGTTGCTTACTTCAGTTAGTTCCTATCTGCTTCAGACTGCACTTCGCTCCAGAGACACAACTACAAACTACTCTCAGCTACTGCAGCATGGCAGCGGGAAACACTTACTCGGAAGAGGTACTAAAAGCTACCAACTGGCTTCAAGATAATGCTCAAAAAGAAGCATTCTCTTATGTATTTAAAACACAGAAAGTCAATCTAAATGGAAAAGAAATTGCTTGGAATAACTACAACAAAGATACAACAGATGTGGAAATGATAAACCTACAAAGAGGAGCAGAAACATCATGGGACCAGGCAACAGACATGGAGTGGGAATCAGAAATCGACAGCCTCACAAAACGGCAAGTACTGATTTTTGACTCTCTTGTTAAAAAATGTCTCTTT…
>PPV1-844
CACTATAAATACAGTTGCTTACTTCAGTTAGTTCCTTTCTGCTTCAGACTGCACTTCGCTCCAGAGACACAGCTACAAACTACTCTCAGCTACTGCAGCATGGCAGCGGGAAACACTTACTCGGAAGAGGTACTAAAAGCTACCAACTGGCTTCAAGATAATGCTCAAAAAGAAGCATTCTCTTATGTATTTAAAACACAGAAAGTCAATCTAAATGGAAAAGAAATTGCTTGGAATAACTACAACAAAGATACAACAGATGTGGAAATGATAAACCTACAAAGAGGAGCAGAAACATCATGGGACCAGGCAACAGACATGGAGTGGGAATCAGAAATCGACAGCCTCACAAAACGGCAAGTACTGATTTTTGACTCTCTTGTTAAAAAATGTCTCTTT…
>PPV1-848
CACTATAAATACAGTTGCTTACTTCAGTTAGTTCCTTTCTGCTTCAGACTGCACTTCGCTCCAGAGACACAACTACAAACTACTCTCAGCTACTGCAGCATGGCAGCGGGAAACACTTACTCGGAAGAGGTACTAAAAGCTACCAACTGGCTTCAAGATAATGCTCAAAAAGAAGCATTCTCTTATGTATTTAAAACACAGAAAGTCAATCTAAATGGAAAAGAAATTGCTTGGAATAACTACAACAAAGATACAACAGATGTGGAAATGATAAACCTACAAAGAGGAGCAGAAACATCATGGGACCAGGCAACAGACATGGAATGGGAATCAGAAATCGACAGCCTCACAAAACGGCAAGTACTGATTTTTGACTCTCTTGTTAAAAAATGTCTCTTT…
>PPV1-849
CACTATAAATACAGTTGCTTACTTCAGTTAGTTCCTTTCTGCTTCAGACTGCACTTCGCTCCAGAGACACAGCTACAAACTACTCTCAGCTACTGCAGCATGGCAGCGGGAAACACTTACTCGGAAGAGGTACTAAAAGCTACCAACTGGCTTCAAGATAATGCTCAAAAAGAAGCATTCTCTTATGTATTTAAAACACAAAAAGTCAATCTAAATGGAAAAGAAATTGCTTGGAATAACTACAACAAAGATACAACAGATGCGGAAATGATAAACCTACAAAGAGGAGCAGAAACATCATGGGACCAGGCAACAGACATGGAATGGGAATCAGAAATCGACAGCCTCACAAAACGGCAAGTACTGATTTTTGACTCTCTTGTTAAAAAATGTCTCTTT…
>PPV-850
CACTATAAATACAGTTGCTTACTTCAGTTAGTTCCTTTCTGCTTCAGACTGCACTTCGCTCCAGAGACACAGCTACAAACTACTCTCAGTTACTGCAGCATGGCAGCGGGAAACACTTACTCGGAAGAGGTACTAAAAGCTACCAACTGGCTTCAAGATAATGCTCAAAAAGAAGCATTCTCTTATGTATTTAAAACACAGAAAGTCAATCTAAATGGAAAAGAAATTGCTTGGAATAACTACAACAAAGATACAACAGATGTGGAAATGATAAACCTACAAAGAGGAGCAGAAACATCATGGGACCAGGCAACAGACATGGAATGGGAATCAGAAATCGACAGCCTCACAAAACGGCAAGTACTGATTTTTGACTCTCTTGTTAAAAAATGTCTCTTT…
>PPV-852
TATAAATACAGTTGCTTATTTCAGTTAGTTCCTTTCTGCTTCAGACTGCACTTCGCTCCAGAGACACAGCTACAAACTACTCTCAGCTACTGCAGCATGGCAGCGGGAAACACTTACTCGGAAGAGGTACTAAAAGCTGCCAACTGGCTTCAAGATAATGCTCAAAAAGAAGCATTCTCTTATGTATTTAAAACACAGAAAGTCAATGTAAATGGAAAAGAAATTGCTTGGAATAACTACAACAAAGATACAACAGATGTGGAAATGATAAACCTACAAAGAGGAGCAGAAACATCATGGGTCCAGGCAACAGACATGGAATGGGAATCAGAAATTGACAGCCTCACAAAACGGCAAGTACTGATTTTTGACTCTCTTGTTAAAAAATGTCTCTTTGAA…
>PPV-853
CACTATAAATACAGTTGCTTACTTCAGTTAGTTCCTTTCTGCTTCAGACTGCACTTCGCTCCAGAGACACAGCTACAAACTACTCTCAGCTACTGCAGCATGGCAGCGGGAAACACTTACTCGGAAGAGGTACTAAAAGCTACCAACTGGCTTCAAGATAATGCTCAAAAAGAAGCATTCTCTTATGTATTTAAAACACAAAAAGTCAATCTAAATGGAAAAGAAATTGCTTGGAATAACTACAACAAAGATACAACAGATGTGGAAATGATAAACCTACAAAGAGGAGCAGAAACATCATGGGACCAGGCAACAGACATGGAATGGGAATCAGAAATCGACAGCCTCACAAAACGGCAAGTACTGATTTTTGACTCTCTTGTTAAAAAATGTCTCTTT…
>PPV1-882
TGCTTCAGACTGCACTTCGCTCCAGAGACACAGCTACAAACTACTCTCAGCTACTGCAGCATGGCAGCGGGAAACACTTACTCGGAAGAGGTAGTAAAAGCTGCCAACTGGCTTCAAGATAATGCTCAAAAAGAAGCATTCTCTTATGTATTTAAAACACAGAAAGTCAATGTAAATGGAAAAGAAATTGCTTGGAATAACTACAACAAAGATACAACAGATGTGGAAATGATAAACCTACAAAGAGGAGCAGAAACATCATGGGTCCAGGCAACAGACATGGAGTGGGAATCAGAAATTGACAGCCTCACAAAACGGCAAGTACTGATTTTTGACTCTCTTGTTAAAAAATGTCTCTTTGAAGGTATATTACAAAAGAACCTGAGTCCAAGTGACTGC…
>PPV-885
TATAAATACAGTTGCTTACTTCAGTTAGTTCCTTTCTGCTTCAGACTGCACTTCGCTCCAGAGACACAGCTACAAACTACTCTCAGCTACTGCAGCATGGCAGCGGGAAACACTTACTCGGAAGAGGTACTAAAAGCTACCAACTGGCTTCAAGATAATGCTCAAAAAGAAGCATTCTCTTATGTATTTAAAACACAAAAAGTCAATCTAAATGGAAAAGAAATTGCTTGGAATAACTACAACAAAGATACAACAGATGTGGAAATGATAAACCTACAAAGAGGAGCAGAAACATCATGGGACCAGGCAACAGACATGGAATGGGAATCAGAAATCGACAGCCTCACAAAACGGCAAGTACTGATTTTTGACTCTCTTGTTAAAAAATGTCTCTTTGAA…
>PPV1-957
TTCGCTCCAGAGACACAGCTACAAACTACTCTCAGCTACTGCAGTATGGCAGCGGGAAACACTTACTCGGAAGAGGTACTAAAAGCTACCAACTGGCTTCAAGATAATGCTCAAAAAGAAGCATTCTCTTATGTGTTTAAAACACAAAAAGTCAATCTAAATGGAAAAGAAATTGCTTGGAATAACTACAACAAAGATACAACAGATGCGGAAATGATAAACCTACAAAGAGGAGCAGAAACATCATGGGACCAGGCTACAGACATGGAATGGGAATCAGAAATCGACAGCCTCACAAAACGGCAAGTACTGATTTTTGACTCTCTTGTTAAAAAATGTCTCTTTGAAGGTATATTACAAAAGAACCTAAGTCCAAGTGACTGCTACTGGTTCATACAG…
>PPV1-958
CTGCTCTTCCCTCCTAAGACTCTTCTACAAACTACTCTCAGCTACTGCAGCATGGCCTGGGGAAACACTTACTCGGAAGAGGTACTAAAAGCTACCAACTGGCTTCAAGATAATGCTCAGAAATAAGCATTCTCTTACGTATTTACAACACAAAAAGTCAATCTAAATGGAAAAGAAATTGCTTGGAATAACTACAACAAAGATACAACAGATGCGGAAATGATAAACCTACAAAGAGGAGCGAAAACTTCATGGGACCAGGCAACAGACATGGAATGGGAATCACAAATCGACAGCCTCACAAAACGGCAAGTACTGATTTTTGACTCTCTTGTTAAAAAATGTCTCTTTGAAGGAATATTGCAAAAGAACCTAAGTCCATTTGACTGCTACTGGTTC…
>PPV1-959
CTGCACTTCGCTCCAGAGACACAGCTACAAACTACTCTCAGCTACTGCAGCATGGCAGCGGGAAACACTTACTCGGAAGAGGTACTAAAAGCTACCAACTGGCTTCAAGATAATGCTCAAAAAGAAGCATTCTCTTACGTATTTAAAACACAAAAAGTCAATCTAAATGGAAAAGAAATTGCTTGGAATAACTACAACAAAGATACAACAGATGCGGAAATGATAAACCTACAAAGAGGAGCAAAAACATCATGGGACCAGGCAACAGACATGGAATGGGAATCACAAATCGACAGCCTCACAAAACGGCAAGTACTGATTTTTGACTCTCTTGTTAAAAAATGTCTCTTTGAAGGTATATTGCAAAAGAACCTAAGTCCAAGTGACTGCTACTGGTTC…
>PPV1-960
CTGCACTTCGCTCCAGAGACACAGCTACAAACTACTCTCAGCTACTGCAGCATGGCAGCGGGAAACACTTACTCGGAAGAGGTACTAAAAGCTACCAACTGGCTTCAAGATAATGCTCAAAAAGAAGCATTCTCTTACGTATTTAAAACACAAAAAGTCAATCTAAATGGAAAAGAAATTGCTTGGAATAACTACAACAAAGATACAACAGATGCGGAAATGATAAACCTACAAAGAGGAGCAGAAACATCATGGGACCAGGCAACAGACATGGAATGGGAATCAGAAATCGACAGCCTCACAAAACGGCAAGTACTGATTTTTGACTCTCTTGTTAAAAAATGTCTCTTTGAAGGTATATTGCAAAAGAACCTAAGTCCAAGTGACTGCTACTGGTTC…
>PPV1-961
ACTGCTCTTCCCTCCAAAGACACATGTACTGCTACTCTCGCTTACTGCACCATGGCCTCGGGAAACACTTACTCGGAACATGTACTAAAAGCTACCAACTGGCTTCAAGATAATGCTCAGAAATAATCATTCTCTTACGTATTTACAACACTCAGAGTCAATCTAAATGGAAAAGAAATTGCTTGGAATAACTACAACAAAGATACAACAGATGCGGAAATGATAAACCTACAAAGAGGAGCGAAAACTTCATGGGACCAGGCAACAGACATGGAATGGGAATCTCAAATCGACAGCCTCACAAAACGGCAAATACTGATTTTTGACTCTCTTGTTAAAAAATGTCTCTTTGAAGGTATATTGCAAAAGAACCTATTTCCCTTTGACTGCTACTGGTTC…
>PPV1-965
AGACTGCACTTCCCTCCAGAGACACAGCTACAAACTACTCTCAGCTACTGCAGCATGGCAGCGGGAAACACTTACTCGGAAGAGGTACTAAAAGCTACCAACTGGCTTCAAGATAATGCTCAAAAAGAAGCATTCTCTTACGTATTTAAAACACAAAAAGTCAATCTAAATGGAAAAGAAATTGCTTGGAATAACTACAACAAAGATACAACAGATGCGGAAATGATAAACCTACAAAGAGGAGCAGAAACATCATGGGACCAGGCAACAGACATGGAATGGGAATCAGAAATCGACAGCCTCACAAAACGGCAAGTACTGATTTTTGACTCTCTTGTTAAAAAATGTCTCTTTGAAGGTATATTGCAAAAGAACCTAAGTCCAAGTGACTGCTACTGG…
>PPV1-967
TTCTGCTTCAGACTGCTCTTCCCTCCAAAGACACATCTACAAACTACTCTCAGCTACTGCACCATGGCCTCGGGAAACACTTACTCGGAACAGGTACTAAAAGCTACCAACTGGCTTCAAGATAATGCTCAAAAATAAGCATTCTCTTACGTATTTAAAACACTCAAAGTCAATCTAAATGGAAAAGAAATTGCTTGGAATAACTACAACAAAGATACAACAGATGCGGAAATGATAAACCTACAAAGAGGAGCAAAAACATCATGGGACCAGGCAACAGACATGGAATGGGAATCACAAATCGACAGCCTCACAAAACGGCAAGTACTGATTTTTGACTCTCTTGTTAAAAAATGTCTCTTTGAAGGTATATTGCAAAAGAACCTAATTCCAATTGAC…
>PPV1-968
TTCTGCTTCAGACTGCTCTTCGCTCCAGAGACACAGGTACAAACTACTCTCAGCTACTGCAGCATGGCAGCGGGAAACACTTACTCGGAAGAGGTACTAAAAGCTACCAACTGGCTTCAAGATAATGCTCAAAAAGAAGCATTCTCTTACGTATTTAAAACACAAAAAGTCAATCTAAATGGAAAAGAAATTGCTTGGAATAACTACAACAAAGATACAACAGATGCGGAAATGATAAACCTACAAAGAGGAGCAAAAACATCATGGGACCAGGCAACAGACATGGAATGGGAATCACAAATCGACAGCCTCACAAAACGGCAAGTACTGATTTTTGACTCTCTTGTTAAAAAATGTCTCTTTGAAGGTATATTGCAAAAGAACCTAAGTCCAAGTGAC…
>PPV1-1042
CTGCTTCGACTGCTCTTCCCTCCAGAGACACAGCTACAAACTACTCTCAGCTACTGCAGCATGGCCGCGGGAAACACTTACTCGGAAGAGGTACTAAAAGCTACCAACTGGCTTCAAGATAATGCTCAAAAATAAGCATTCTCTTACGTATTTAAAACACAAAAAGTCAATCTAAATGGAAAAGAAATTGCTTGGAATAACTACAACAAAGATACAACAGATGCGGAAATGATAAACCTACAAAGAGGAGCAAAAACATCATGGGACCAGGCAACAGACATGGAATGGGAATCAGAAATCGACAGCCTCACAAAACGGCAAGTACTGATTTTTGACTCTCTTGTTAAAAAATGTCTCTTTGAAGGTATATTGCAAAAGAACCTAAGTCCAAGTGACTGC…
>PPV1-1043
CTGCTTCGACTGCTCTTCCCTCCTGAGACACATCTACGAACTACTCTCGGCTACTGCAGCATGGCCGCGGGAAACACTTACTCGGAAGAGGTACTAAAAGCTACCAACTGGCTTCAAGATAATGCTCAAAAATAAGCATTCTCTTACGTATTTAAAACACAAAAAGTCAATCTAAATGGAAAAGAAATTGCTTGGAATAACTACAACAAAGATACAACAGATGCGGAAATGATAAACCTACAAAGAGGAGCAAAAACATCATGGGACCAGGCAACAGACATGGAATGGGAATCAGAAATCGACAGCCTCACAAAACGGCAAGTACTGATTTTTGACTCTCTTGTTAAAAAATGTCTCTTTGAAGGTATATTGCAAAAGAACCTAAGTCCAAGTGACTGC…
>PPV1-1044
CTGCTTCGACTGCTCTTCCCTCCAGAGACACAGCTACGAACTACTCTCAGCTACTGCAGCATGCCCGCGGGAAACCCTTACTCGGAAGAGGTACTAAAAGCTACCAACTGGCTTCAAGATAATGCTCAAAAATAAGCATTCTCTTACGTATTTAAAACACAAAAAGTCAATCTAAATGGAAAAGAAATTGCTTGGAATAACTACAACAAAGATACAACAGATGCGGAAATGATAAACCTACAAAGAGGAGCAAAAACATCATGGGACCAGGCAACAGACATGGAATGGGAATCAGAAATCGACAGCCTCACAAAACGGCAAGTACTGATTTTTGACTCTCTTGTTAAAAAATGTCTCTTTGAAGGTATATTGCAAAAGAACCTAAGTCCAAGTGACTGC…
>PPV1-1045
CTGCTTCGACTGCTCTTCCCTCCAGAGACACAGCTACGAACTACTCTCAGCTACTGCAGCATGCCCGCGGGAAACCCTTACTCGGAAGAGGTACTAAAAGCTACCAACTGGGTTCAAGATAATGCTCAAAAATAAGCATTCTCTTACGTATTTAAAACACAAAAAGTCAATCTAAATGGAAAAGAAATTGCTTGGAATAACTACAACAAAGATACAACAGATGCGGAAATGATAAACCTACAAAGAGGAGCAAAAACATCATGGGACCAGGCAACAGACATGGAATGGGAATCAGAAATCGACAGCCTCACAAAACGGCAAGTACTGATTTTTGACTCTCTTGTTAAAAAATGTCTCTTTGAAGGTATATTGCAAAAGAACCTAAGTCCAAGTGACTGC…
>PPV1-1046
ACTCTCTGCTACTGCACCATGCCCGCGGGAAACACTTACTCGGAAGATGTACTAAAAGCTACCATCTGGATTCTAGATAATGCTCAAAAATAATCATTCTCTTACGTATTTACAACACACAAAGTCAATCTAAATGGAAAAGAAATTGCTTGGAATAACTACAACAAAAATACAACAGATGCGGAAATGATAAACCTACAAAGAGGAGCGAAAACTTCATGGGACCAGGCAACAGACATGGAATGGGAATCAGAAATCGACAGCCTCACAAAACGGCAAGTACTGATTTTTGACTCTCTTGATAAAAAATGTCTCTTTGAAGGTATATTGCAAAAGAACCTAAGTCCATTTGACTGCTACTGGTTCCTACAGCATGAACATGGTCAAGATACTGGCTAT…
>PPV1-1067
TGCTTCAGACTGCACTTCGCTCCAGAGACACAGCTACAAACTACTCTCAGCTACTGCAGCATGGCAGCGGGAAACACTTACTCGGAAGAGGTACTAAAAGCTACCAACTGGCTTCAAGATAATGCTCAAAAAGAAGCATTCTCTTACGTATTTAAAACACAAAAAGTCAATCTAAATGGAAAAGAAATTGCTTGGAATAACTACAACAAAGATACAACAGATGCGGAAATGATAAACCTACAAAGAGGAGCAAAAACATCATGGGACCAGGCAACAGACATGGAATGGGAATCAGAAATCGACAGCCTCACAAAACGGCAAGTACTGATTTTTGACTCTCTTGTTAAAAAATGTCTCTTTGAAGGTATATTGCAAAAGAACCTAAGTCCAAGTGACTGC…
>PPV1-1212
TTCTGCTTCAGACTGCACTTCGCTCCAGAGACACAGCTACAAGCTACTCTCAGCTACTGCAGCATGGCAGCGGGAAACACTTACTCGGAAGAGGTACTAAAAGCTACCAACTGGCTTCAAGATAATGCTCAAAAAGAAGCATTCTCTTATGTATTTAAAACACAAAAAGTCAATCTAAATAGAAAAGAAATTGCTTGGAATAACTACAACAAAGATACAACAGATGTGGAAATGATCAACCTACAAAGAGGAGCAGAAACATCATGGGACCAGGCAACAGACATGGAATGGGAATCAGAAATCGACAGCCTCACAAAACGGCAAGTACTGATTTTTGACTCTCTTGTTAAAAAATGTCTCTTTGAAGGTATATTACAAAAGAACCTAAGTCCAAATGAC…
>PPV1-1218
CTGCACTTCGCTCCAGAGACACAGCTACAAACTACTCTCAGCTACTGCAGCATGGCCGCGGGAAACACTTACTCGGAAGAGGTACTAAAAGCTACCAACTGGCTTCAAGATAATGCTCAAAAAGAAGCATTCTCTTATGTATTTAAAACACAAAAAGTCAATCTAAATGGAAAAGAAATTGCTTGGAATAACTACAACAAAGATACAACAGATGTGGAAATGATCAACCTACAAAGAGGAGCAGAAACATCATGGGACCAGGCAACAGACATGGAATGGGAATCAGAAATCGACAGCCTCACAAAACGGCAAGTACTGATTTTTGACTCTCTTGTTAAAAAATGTCTCTTTGAAGGTATATTACAAAAGAACCTAAGTCCAAATGACTGCTACTGGTTC…
>PPV1-1219
CCTGAGACACAGCTACGAACTACTCTCGGCTACTGCAGCATGGCCGCGGGAAACCCTTACTCGGAAGAGGTACTAAAAGCTACCAACTGGCTTCAAGATAATGCTCAAAAATAAGCATTCTCTTACGTATTTAAAACACAAAAAGTCAATCTAAATGGAAAAGAAATTGCTTGGAATAACTACAACAAAGATACAACAGATGCGGAAATGATAAACCTACAAAGAGGAGCAGAAACATCATGGGACCAGGCAACAGACATGGAATGGGAATCAGAAATCGACAGCCTCACAAAACGGCAAGTACTGATTTTTGACTCTCTTGTTAAAAAATGTCTCTTTGAAGGTATATTGCAAAAGAACCTAAGTCCAAGTGACTGCTACTGGTTCATACAGCATGAA…
>PPV1-1220
CTGCTTCGACTGCTCTTCCCTCCTGAGACACAGCTACGAACTACTCTCGGCTACTGCATCTTGCCCGCGGGAAACCCTTACTCGGAAGAGGTACTAAAAGCTACCAACTGGCTTCAAGATAATGCTCAAAAAGAAGCATTCTCTTACGTATTTAAAACACAAAAAGTCAATCTAAATGGAAAAGAAATTGCTTGGAATAACTACAACAAAGATACAACAGATGCGGAAATGATAAACCTACAAAGAGGAGCAGAAACATCATGGGACCAGGCAACAGACATGGAATGGGAATCAGAAATCGACAGCCTCACAAAACGGCAAGTACTGATTTTTGACTCTCTTGTTAAAAAATGTCTCTTTGAAGGTATATTGCAAAAGAACCTAAGTCCAAGTGACTGC…
>PPV1-1221
TTTCTGCTTCGACTGCACTTCCCTCCAAAGACACATCTACAAACTACTCTCAGCTACTGCACCATGGCAGCGGGAAACACTTACTCGGAAGAGGTACTAAAAGCTACCAACTGGCTTCAAGATAATGCTCAAAAAGAAGCATTCTCTTACGTATTTAAAACACACAAAGTCAATCTAAATGGAAAAGAAATTGCTTGGAATAACTACAACAAAGATACAACAGATGCGGAAATGATAAACCTACAAAGAGGAGCAAAAACATCATGGGACCAGGCAACAGACATGGAATGGGAATCACAAATCGACAGCCTCACAAAACGGCAAGTACTGATTTTTGACTCTCTTGTTAAAAAATGTCTCTTTGAAGGTATATTGCAAAAGAACCTAAGTCCAAGTGAC…
>PPV1-1224
TTTCTGCTTCGACTGCACTTCGCTCCAGAGACACAGCTACGAACTACTCTCAGCTACTGCAGCATGGCAGCGGGAAACACTTACTCGGAAGAGGTACTAAAAGCTACCAACTGGCTTCAAGATAATGCTCAAAAAGAAGCATTCTCTTACGTATTTAAAACACAAAAAGTCAATCTAAATGGAAAAGAAATTGCTTGGAATAACTACAACAAAGATACAACAGATGCGGAAATGATAAACCTACAAAGAGGAGCAGAAACATCATGGGACCAGGCAACAGACATGGAATGGGAATCAGAAATCGACAGCCTCACAAAACGGCAAGTACTGATTTTTGACTCTCTTGTTAAAAAATGTCTCTTTGAAGGTATATTGCAAAAGAACCTAAGTCCAAGTGAC…
>PPV1-1225
TTTCTGCTTCGACTGCACTTCGCTCCAGAGACACAGCTACGAACTACTCTCAGCTACTGCAGCATGGTCGCGGGAAACACTTACTCGGAAGAGGTACTAAAAGCTACCAACTGGCTTCAAGATAATGCTCAAAAATAAGCATTCTCTTACGTATTTAAAACACAAAAAGTCAATCTAAATGGAAAAGAAATTGCTTGGAATAACTACAACAAAGATACAACAGATGCGGAAATGATAAACCTACAAAGAGGAGCAGAAACATCATGGGACCAGGCAACAGACATGGAATGGGAATCAGAAATCGACAGCCTCACAAAACGGCAAGTACTGATTTTTGACTCTCTTGTTAAAAAATGTCTCTTTGAAGGTATATTGCAAAAGAACCTAAGTCCAAGTGAC…
>PPV1-1226
TTTCTGCTTCGACTGCACTTCCCTCCAGAGACACAGCTACAAACTACTCTCAGCTACTGCAGCATGGCCGCGGGAAACACTTACTCGGAAGAGGTACTAAAAGCTACCAACTGGCTTCAAGATAATGCTCAAAAATAAGCATTCTCTTACGTATTTAAAACACAAAAAGTCAATCTAAATGGAAAAGAAATTGCTTGGAATAACTACAACAAAGATACAACAGATGCGGAAATGATAAACCTACAAAGAGGAGCAGAAACATCATGGGACCAGGCAACAGACATGGAATGGGAATCAGAAATCGACAGCCTCACAAAACGGCAAGTACTGATTTTTGACTCTCTTGTTAAAAAATGTCTCTTTGAAGGTATATTGCAAAAGAACCTAAGTCCAAGTGAC…
>PPV1-1227
TTTCTGCTTCGACTGCACTTCGCTCCAGAGACACAGCTACAAGCTACTCTCAGCTACTGCAGCATGGCAGCGGGAAACACTTACTCGGAAGAGGTACTAAAAGCTACCAACTGGCTTCAAGATAATGCTCAAAAAGAAGCATTCTCTTATGTATTTAAAACACAAAAAGTCAATCTAAATGGAAAAGAAATTGCTTGGAATAACTACAACAAAGATACAACAGATGTGGAAATGATCAACCTACAAAGAGGAGCAGAAACATCATGGGACCAGGCAACAGACATGGAATGGGAATCAGAAATCGACAGCCTCACAAAACGGCAAGTACTGATTTTTGACTCTCTTGTTAAAAAATGTCTCTTTGAAGGTATATTACAAAAGAACCTAAGTCCAAATGAC…
>PPV1-1228
TTTCTGCTTCGACTGCACTTCGCTCCAGAGACACAGCTACAAGCTACTCTCAGCTACTGCAGCATGGCAGCGGGAAACACTTACTCGGAAGAGGTACTAAAAGCTACCAACTGGCTTCAAGATAATGCTCAAAAAGAAGCATTCTCTTATGTATTTAAAACACAAAAAGTCAATCTAAATGGAAAAGAAATTGCTTGGAATAACTACAACAAAGATACAACAGATGTGGAAATGATCAACCTACAAAGAGGAGCAGAAACATCATGGGACCAGGCAACAGACATGGAATGGGAATCAGAAATCGACAGCCTCACAAAACGGCAAGTACTGATTTTTGACTCTCTTGTTAAAAAATGTCTCTTTGAAGGTATATTACAAAAGAACCTAAGTCCAAATGAC…
>PPV1-1229
TTTCTGCTTCGACTGCACTTCCCTCCAGAGACACAGCTACAAACTACTCTCAGCTACTGCAGCATGGCAGCGGGAAACACTTACTCGGAAGAGGTACTAAAAGCTACCAACTGGCTTCAAGATAATGCTCAAAAAGAAGCATTCTCTTATGTATTTAAAACACAAAAAGTCAATCTAAATGGAAAAGAAATTGCTTGGAATAACTACAACAAAGATACAACAGATGTGGAAATGATAAACCTACAAAGAGGAGCAGAAACATCATGGGACCAGGCAACAGACATGGAATGGGAATCAGAAATCGACAGCCTCACAAAACGGCAAGTACTGATTTTTGACTCTCTTGTTAAAAAATGTCTCTTTGAAGGTATATTACAAAAGAACCTAAGTCCAAGTGAC…
>PPV1-1230
TTTCTGCTTCGACTGCACTTCCCTCCAGAGACACAGCTACAAACTACTCTCAGCTACTGCAGCATGGCAGCGGGAAACACTTACTCGGAAGAGGTACTAAAAGCTACCAACTGGCTTCAAGATAATGCTCAAAAAGAAGCATTCTCTTATGTATTTAAAACACAAAAAGTCAATCTAAATGGAAAAGAAATTGCTTGGAATAACTACAACAAAGATACAACAGATGTGGAAATGATAAACCTACAAAGAGGAGCAGAAACATCATGGGACCAGGCAACAGACATGGAATGGGAATCAGAAATCGACAGCCTCACAAAACGGCAAGTACTGATTTTTGACTCTCTTGTTAAAAAATGTCTCTTTGAAGGTATATTACAAAAGAACCTAAGTCCAAGTGAC…
>PPV1-1231
TTTCTGCTTCGACTGCACTTCGCTCCAAAGACACAGCTACAAACTACTCTCAGCTACTGCAGCATGGCAGCGGGAAACACTTACTCGGAAGAGGTACTAAAAGCTACCAACTGGCTTCAAGATAATGCTCAAAAAGAAGCATTCTCTTACGTATTTAAAACACAAAAAGTCAATCTAAATGGAAAAGAAATTGCTTGGAATAACTACAACAAAGATACAACAGATGCGGAAATGATAAACCTACAAAGAGGAGCAGAAACATCATGGGACCAGGCAACAGACATGGAATGGGAATCAGAAATCGACAGCCTCACAAAACGGCAAGTACTGATTTTTGACTCTCTTGTTAAAAAATGTCTCTTTGAAGGTATATTGCAAAAGAACCTAAGTCCAAGTGAC…
>PPV2-21
GGGAGGGGGGCAGACACTATGATGGGAAAAGAGCTTGCAGATGCCGAGGAAGCGGGGAAGATCCTCGATAGTTATGATCAGTTAGTGGCGAATGCCGCTAGGGGGCTGTGGAGAGCTAAGGACACGTTAGCGGATCTCATTGGTGGGGAGCTGGACAAAGTCTTACCGCCCGATCCTCCCGTACAGAGCGAGGGGGAGGAGTCCCAG
>PPV2-22
GGGAGGGGGGCGGACACTATGATGGGAAAAGAGCTTGCAGATGCCGAGGAAGCGGGGAAGATCCTCGATAGTTATGATCAGTTAGTGGCGAATGCCGCTAGGGGGCTGTGGAGAGCTAAGGACACGTTAGCGGATCTCATTGGTGGGGAGCTGGACAAAGTCTTACCGCCCGATCCTCCCGTACAGAGCGAGGGGGAGGAGTCCCAG
>PPV2-25
GGGAGGGGGGCAGACACTATGATGGGAAAAGAGCTTGCAGATGCCGAGGAAGCGGGGAAGATCCTCGATAGTTATGATCAGTTAGTGGCGAATGCCGCTAGGGGGCTGTGGAGAGCTAAGGACACGTTAGCGGATCTCATTGGTGGGGAGCTGGACAAAGTCTTACCGCCCGATCCTCCCGTACAGAGCGAGGGGGAGGAGTCCCAG
>PPV2-33
GGGAGGGGGGCGGACAGTCTGATGGGGAAAGAGCTTGCAGATGCCGAGGAAGCGGGGAAGATACTCGATCGGTACGATCAGTTAGTGGCGAATGCGGCTAGGGGGCTGTGGAGAGCTAAGGACACGTTAGCGGATCTCATTGGTGGGGAGCTGGACAAAGTCTTACCGCCCGATCCTCCCGTACAGAGCGAGGGGGAGGAGTCCCAG
>PPV2-47
GGGAGGGGGGCAGACACTATGATGGGAAAAGAGCTTGCAGATGCCGAGGAAGCGGGGAAGATCCTCGATAGTTATGATCAGTTAGTGGCGAATGCCGCTAGGGGGCTGTGGAGAGCTAAGGACACGTTAGCGGATCTCATTGGTGGGGAGCTGGACAAAGTCTTACCGCCCGATCCTCCCGTACAGAGCGAGGGGGAGGAGTCCCAG
>PPV2-50
GGGAGGGGGGCAGACACTATGATGGGAAAAGAGCTTGCAGATGCCGAGGAAGCGGGGAAGATCCTCGATAGTTATGATCAGTTAGTGGCGAATGCCGCTAGGGGGCTGTGGAGAGCTAAGGACACGTTAGCGGATCTCATTGGTGGGGAGCTGGACAAAGTCTTACCGCCCGATCCTCCCGTACAGAGCGAGGGGGAGGAGTCCCAG
>PPV2-51
GGGAGGGGGGCAGACACTATGATGGGAAAAGAGCTTGCAGATGCCGAGGAAGCGGGGAAGATCCTCGATAGTTATGATCAGTTAGTGGCGAATGCCGCTAGGGGGCTGTGGAGAGCTAAGGACACGTTAGCGGATCTCATTGGTGGGGAGCTGGACAAAGTCTTACCGCCCGATCCTCCCGTACAGAGCGAGGGGGAGGAGTCCCAG
>PPV2-53
GGGAGGGGGGCGGACAGTCTGATGGGGAAAGAGCTTGCAGATGCCGAGGAAGCGGGGAAGATACTCGATAGGTATGATCAGTTAGTGGCGAATGCCGCTAGGGGGCTGTGGAGAGCTAAGGACACCTTAGCGGATCTCATTGGTGGGGAGCTGGACAAAGTCTTACCGCCCGATCCTCCCGTACAGAGCGAGGGGGAGGAGTCCCAG
>PPV2-55
GGGAGGGGGGCGGATACTATGATGGGGAAAGAGCTTGCAGATGCCGAGGAAGCGGGGAAGATCCTCGATAGTTATGATCAGTTAGTGGCGAATGCCGCTAGGGGGCTGTGGCGAGCTAAGGACACGTTAGCGGATCTCATTGGTGGGGAGCTGGACAAAGTCTTACCGCCCGATCCTCCCGTACAGAGCGAGGGGGAGGAGTCCCAG
>PPV2-57
GGGAGGGGGGCAGACACTATGATGGGAAAAGAGCTTGCAGATGCCGAGGAAGCGGGGAAGATCCTCGATAGTTATGATCAGTTAGTGGCGAATGCCGCTAGGGGGCTGTGGAGAGCTAAGGACACGTTAGCGGATCTCATTGGTGGGGAGCTGGACAAAGTCTTACCGCCCGATCCTCCCGTACAGAGCGAGGGGGAGGAGTCCCAG
>PPV2-60
GGGAGGGGGGCAGACACTATGATGGGAAAAGAGCTTGCAGATGCCGAGGAAGCGGGGAAGATCCTCGATAGTTATGATCAGTTAGTGGCGAATGCCGCTAGGGGGCTGTGGAGAGCTAAGGACACGTTAGCGGATCTCATTGGTGGGGAGCTGGACAAAGTCTTACCGCCCGATCCTCCCGTACAGAGCGAGGGGGAGGAGTCCCAG
>PPV2-66
GGGAGGGGGGCGGACAGTCTGATGGGGAAAGAGCTTGCAGATGCCGAGGAAGCGGGGAAGATACTCGACCGGTACGATCAGTTAGTGGCGAATGCGGCTAGGGGGCTGTGGAGAGCTAAGGACACGTTAGCGGATCTCATTGGTGGGGAGCTGGACAAAGTCTTACCGCCCGATCCTCCCGTACAGAGCGAGGGGGAGGAGTCCCAG
>PPV2-106
GGGAGGGGGGCGGACAGTCTGATGGGGAAAGAGCTTGCAGATGCCGAGGAAGCGGGGAAGATACTCGATCGGTACGATCAGTTAGTGGCGAATGCGGCTAGGGGGCTGTGGAGAGCTAAGGACACGTTAGCGGATCTCATTGGTGGGGAGCTGGACAAAGTCTTACCGCCCGATCCTCCCGTACAGAGCGAGGGGGAGGAGTCCCAG
>PPV2-107
GGGAGGGGGGCGGACAGTCTGATGGGGAAAGAGCTTGCAGATGCCGAGGAAGCGGGGAAGATACTCGATCGGTACGATCAGTTAGTGGCGAATGCGGCTAGGGGGCTGTGGAGAGCTAAGGACACGTTAGCGGATCTCATTGGTGGGGAGCTGGACAAAGTCTTACCGCCCGATCCTCCCGTACAGAGCGAGGGGGAGGAGTCCCAG
>PPV2-108
GGGAGGGGGGCGGACAGTCTGATGGGGAAAGAGCTTGCAGATGCCGAGGAAGCGGGGAAGATACTCGATCGGTACGATCAGTTAGTGGCGAATGCGGCTAGGGGGCTGTGGAGAGCTAAGGACACGTTAGCGGATCTCATTGGTGGAGAGCTGGACAAAGTCTTACCGCCCGATCCTCCCGTACAGAGCGAGGGGGAGGAGTCCCAG
>PPV2-109
GGGAGGGGGGCGGACAGTCTGATGGGGAAAGAGCTTGCAGATGCCGAGGAAGCGGGGAAGATACTCGATCGGTACGATCAGTTAGTGGCGAATGCGGCTAGGGGGCTGTGGAGAGCTAAGGACACGTTAGCGGATCTCATTGGTGGGGAGCTGGACAAAGTCTTACCGCCCGATCCTCCCGTACAGAGCGAGGGGGAGGAGTCCCAG
>PPV2-111
GGGAGGGGGGCGGACAGTCTGATGGGGAAAGAGCTTGCAGATGCCGAGGAAGCGGGGAAGATACTCGATCGGTACGATCAGTTAGTGGCGAATGCGGCTAGGGGGCTGTGGAGAGCTAAGGACACGTTAGCGGATCTCATTGGTGGGGAGCTGGACAAAGTCTTACCGCCCGATCCTCCCGTACAGAGCGAGGGGGAGGAGTCCCAG
>PPV2-112
GGGAGGGGGGCGGACAGTCTGATGGGGAAAGAGCTTGCAGATGCCGAGGAAGCGGGGAAGATACTCGATCGGTACGATCAGTTAGTGGCGAATGCGGCTAGGGGGCTGTGGAGAGCTAAGGACACGTTAGCGGATCTCATTGGTGGGGAGCTGGACAAAGTCTTACCGCCCGATCCTCCCGTACAGAGCGAGGGGGAGGAGTCCCAG
>PPV2-139
GAGCTTGCAGATGCCGAGGAAGCGGGGAAGATCCTCGATAGGTATGATCAGTTAGTGGCGAATGCCGCTAGGGGGCTGTGGAAAGCTAAGGACACGTTAGCGGATCTCATTGGTGGGGAGCTGGACAAAGTCTTACCGCCCGATCCTCCCATGCAGAGCGAGGGGGAGGAGTCCCAG
>PPV2-140
GGGAGGGGGGCAGACACTATGATGGGAAAGGAGCTTGCAGATGCCGAGGAAGCGGGGAAGATCCTCGATAGTTATGATCAGTTAGTGGCGAATGCCGCTAGGGGGCTGTGGAGAGCTAAGGACACGTTAGCGGATCTCATTGGTGGGGAGCTGGACAAAGTCTTACCGCCCGATCCTCCCGTACAGAGCGAGGGGGAGGAGTCCCAG
>PPV2-141
GAGCTTGCAGATGCCGAGGAAGCGGGGAAGATCCTCGATAGGTATGATCAGTTAGTGGCGAATGCCGCTAGGGGGCTGTGGAGAGCTAAGGACACGTTAGCGGATCTCATTGGTGGGGAGCTGGACAAAGTCTTACCGCCCGATCCTCCCGTACAGAGCGAGGGGGAGGAGTCCCAG
>PPV2-147
GGGAGGGGGGCGGACAGTCTGATGGGGAAAGAGCTTGCAGATGCCGAGGAAGCGGGGAAGATACTCGATCGGTACGATCAGTTAGTGGCGAATGCGGCTAGGGGGCTGTGGAGAGCTAAGGACACGTTAGCGGATCTCATTGGTGGGGAGCTAGACAAAGTCTTACCGCCCGATCCTCCCGTACAGAGCGAGGGGGAGGAGTCCCAG
>PPV2-148
GGGAGGGGGGCGGACAGTCTGATGGGGAAAGAGCTTGCAGATGCCGAGGAAGCGGGGAAGATACTCGATCGGTACGATCAGTTAGTGGCGAATGCGGCTAGGGGGCTGTGGAGAGCTAAGGACACGTTAGCGGATCTCATTGGTGGGGAGCTGGACAAAGTCTTACCGCCCGATCCTCCCGTACAGAGCGAGGGGGAGGAGTCCCAG
>PPV2-149
GGGAGGGGGGCGGACAGTCTGATGGGGAAAGAGCTTGCAGATGCCGAGGAAGCGGGGAAGATACTCGATCGGTACGATCAGTTAGTGGCGAATGCGGCTAGGGGGCTGTGGAGAGCTAAGGACACGTTAGCGGATCTCATTGGTGGGGAGCTGGACAAAGTCTTACCGCCCGATCCTCCCGTACAGAGCGAGGGGGAGGAGTCCCAG
>PPV2-151
GGGAGGGGGGCAGACACTATGATGGGAAAAGAGCTTGCAGATGCCGAGGAAGCGGGGAAGATCCTCGATAGTTATGATCAGTTAGTGGCGAATGCCGCTAGGGGGCTGTGGAGAGCTAAGGACACGTTAGCGGATCTCATTGGTGGGGAGCTGGACAAAGTCTTACCGCCCGATCCTCCCGTACAGAGCGAGGGGGAGGAGTCCCAG
>PPV2-152
GGGAGGGGGGCAGACAGTATGATGGGAAAAGAGCTTGCAGATGCCGAGGAAGCGGGGAAGATCCTCGATAGTTATGATCAGTTAGTGGCGAATGCCGCTAGGGGGCTGTGGAGAGCTAAGGACACGTTAGCGGATCTCATTGGTGGGGAGCTGGACAAAGTCTTACCGCCCGATCCTCCCGTACAGAGCGAGGGGGAGGAGTCCCAG
>PPV2-154
GGGAGGGGGGCGGACAGTCTGATGGGGAATGAGCTTGCACATGCCGAGGAAGCGGGCAAGATACTCGATCGGTACGATCAGCTCATGGGGAATGCGTATACGGTGCTGGGGATAGCTATGGACCTTATAGCGGATCTCATTGGTGGGGAGCTGGACAAAGTCTTACCGCCCGATCCTCCCGTACAGAGCGAGGGGGAGGAGTCCCA
>PPV2-161
GGGAGGGGGGCGGACAGTCTGATGGGGAAAGAGCTTGCAGATGCCGAGGAAGCGGGGAAGATACTCGATCGGTACGATCAGTTAGTGGCGAATGCGGCTAGGGGGCTGTGGAGAGCTAAGGACACGTTAGCGGATCTCATTGGTGGGGAGCTGGACAAAGTCTTACCGCCCGATCCTCCCGTACAGAGCGAGGGGGAGGAGTCCCAG
>PPV2-162
GGGAGGGGGGCGGACAGTCTGATGGGGAAAGAGCTTGCAGATGCCGAGGAAGCGGGGAAGATACTCGATCGGTACGATCAGTTAGTGGCGAATGCGGCTAGGGGGCTGTGGAGAGCTAAGGACACGTTAGCGGATCTCATTGGTGGGGAGCTGGACAAAGTCTTACCGCCCGATCCTCCCGTACAGAGCGAGGGGGAGGAGTCCCAG
>PPV2-377
GGGAGGGGGGCGGACACTCTGATGGGGAAAGAGCTTGCAGATGCCGAGGAAGCGGGGAAGATACTCGATAGGTATGATCAGTTAGTGGCGAATGCCGCTAGGGGGCTGTGGAGAGCTAAGGACACGTTAGCGGATCTCATTGGTGGGGAGCTGGACAAAGTCTTACCGCCCGATCCTCCCGTACAGAGCGAGGGGGAGGAGTCCCAG
>PPV2-378
GGGAGGGGGGCGGACAGTCTGATGGGGAAAGAGCTTGCAGATGCCGAGGAAGCGGGGAAGATACTCGATCGGTACGATCAGTTAGTGGCGAATGCGGCTAGGGGGCTGTGGAGAGCTAAGGACACGTTAGCGGATCTCATTGGTGGGGAGCTGGACAAAGTCTTACCGCCCGATCCTCCCGTACAGAGCGAGGGGGAGGAGTCCCAG
>PPV2-379
GGGAGGGGGGCGGACACTCTGATGGGGAAAGAGCTTGCAGATGCCGAGGAAGCGGGGAAGATACTCGATAGGTATGATCAGTTAGTGGCGAATGCCGCTAGGGGGCTGTGGAGAGCTAAGGACACGTTAGCGGATCTCATTGGTGGGGAGCTGGACAAAGTCTTACCGCCCGATCCTCCCGTACAGAGCGAGGGGGAGGAGTCCCAG
>PPV2-431
GGGAGGGGGGCAGACAGTCTGATGGGGAAAGAGCTTGCAGATGCCGAGGAAGCGGGGAAGATACTCGACCGGTACGATCAGTTAGTGGCGAATGCGGCTAGGGGGCTGTGGAGAGCTAAGGACACGTTAGCGGATCTCATTGGTGGGGAGCTGGACAAAGTCTTACCGCCCGATCCTCCCGTACAGAGCGAGGGGGAGGAGTCCCAG
>PPV2-659
GGGAGGGGGGCGGATACTTTGATGGGGAAAGAGCTTGCAGATGCCGAGGAAGCGGGAAAGATCCTCGACAGTTATGATCAGTTAGTGGCGAATGCCGCTAGGGGGCTGTGGAGAGCTAAGGACACGTTAGCGGATCTCATTGGTGGGGAGCTGGACAAAGTCTTACCGCCCGATCCTCCCGTACAGAGCGAGGGGGAGGAGTCCCAGAAGAGACCTCGT
>PPV2-717
CGTGGCTCTAACCTCGGACTCCGATCTCCTTCCAGGTAAGCGGCCATGAGCGCTGCCGACGCGTGGAAGCCGGGTGACCGGCCCCCGCTGGAGAACCTCATGGATGCCATGGACAGATCCATTTGGGGCAATAGAAGAAACAACTCTGGCGGGCGGAGAGGGATCAATGCCCTTCTGAGGCCTGGCTATGATCCGCGCATGCGCCAGGCTCTCTTACAGCTTTACAAGTTTTTTATCTCAATAAAGAAACACGGTGGTTTCTGGGATAAAATTAAGGAGGTGGCGAAGCAATGGTGGATGGCGGGACACCAGACCTCCAAGGGAGACGAGCTAGCGCGAACAGTGCTCGATCTGGGAAGGCTCTTTATGGCCGTGGTAGATGACTATAGGGAGGACCCA…
>PPV2-776
ATATTCCGGGAGGGGGGCGGACACGTACTGATGGGGAAAGAGCTTGCAGATGCCGAGGAAGCGGGGAAGATACTCGATCGGTACGATCAGTTAGTGGCGAATGCCGCTAGGGGGCTGTGGAGAGCTAAGGACACGTTAGCGGATCTCATTGGTGGAGAGCTGGACAAAGTCTTACCGCCCGATCCTCCCGTACAGAGCGAGGGGGAGGAGTCCCAA
>PPV2-777
TATATTCCGGGAGGGGGGCGGACAGTACTGATGGGGAAAGAGCTTGCAGATGCCGAGGAAGCGGGGAAGATCCTCGATAGTTATGATCAGTTAGTGGCGAATGCCGCTAGGGGGCTGTGGAGAGCTAAGGACACGTTAGCGGATCTCATTGGTGGGGAGCTGGACAAAGTCTTACCGCCCGATCCTCCCGTACAGAGCGAGGGGGAGGAGTCCCAA
>PPV2-778
TATATTCCGGGAGGGGGGCGGACAGTACTGATGGGGAAAGAGCTTGCAGATGCCGAGGAAGCGGGGAAGATACTCGATAGTTATGATCAGTTAGTGGCGAATGCCGCTAGGGGGCTGTGGAGAGCTAAGGACACGTTAGCGGATCTCATTGGTGGGGAGCTGGACAAAGTCTTACCGCCCGATCCTCCCGTACAGAGCGAGGGGGAGGAGTCCCAA
>PPV2-786
TATATTCCGGGAGGGGGGCGGACAGTACTGATGGGGAAAGAGCTTGCAGATGCCGAGGAAGCGGGGAAGATCCTCGATAGTTATGATCAGTTAGTGGCGAATGCCGCTAGGGGGCTGTGGAGAGCTAAGGACACGTTAGCGGATCTCATTGGTGGGGAGCTGGACAAAGTCTTACCGCCCGATCCTCCCGTACAGAGCGAGGGGGAGGAGTCCCAG
>PPV2-788
TATTCCGGGAGGGGGGCAGACACTATGATGGGAAAAGAGCTTGCAGATGCCGAGGAAGCGGGGAAGATCCTCGATAGTTATGATCAGTTAGTGGCGAATGCCGCTAGGGGGCTGTGGAGAGCTAAGGACACGTTAGCGGATCTCATTGGTGGGGAGCTGGACAAAGTCTTACCGCCCGATCCTCCCGTACAGAGCGAGGGGGAGGAGTCCCAG
>PPV2-789
TATTCCGGGAGGGGGGCGGACAGTATGATGGGGAAAGAGCTTGCAGATGCCGAGGAAGCGGGGAAGATCCTCGATAGTTATGATCAGTTAGTGGCGAATGCCGCTAGGGGGCTGTGGAGAGCTAAGGACACGTTAGCGGATCTCATTGGTGGGGAGCTGGACAAAGTCTTACCGCCCGATCCTCCCGTACAGAGCGAGGGGGAGGAGTCCCAG
>PPV2-790
GGAGGGGGGCAGACAGTACTGATGGGGAAAGAGCTTGCAGATGCCGAGGAAGCGGGGAAGATCCTCGATAGTTATGATCAGTTAGTGGCGAATGCCGCTAGGGGGCTGTGGAGAGCTAAGGACACGTTAGCGGATCTCATTGGTGGGGAGCTGGACAAAGTCTTACCGCCCGATCCTCCCGTACAGAGCGAGGGGGAGGAGTCCCAG
>PPV2-791
TATTCCGGGAGGGGGGCGGACAGTCTGATGGGGAAAGAGCTTGCAGATGCCGAGGAAGCGGGGAAGATACTCGATAGTTATGATCAGTTAGTGGCGAATGCCGCTAGGGGGCTGTGGAGAGCTAAGGACACGTTAGCGGATCTCATTGGTGGAGAGCTGGACAAAGTCTTACCGCCCGATCCTCCCGTACAGAGCGAGGGGGAGGAGTCCCAA
>PPV2-793
TATTCCGGGAGGGGGGCGGACAGTCTGATGGGGAAAGAGCTTGCAGATGCCGAGGAAGCGGGGAAGATCCTCGATAGTTATGATCAGTTAGTGGCGAATGCCGCTAGGGGGCTGTGGAGAGCTAAGGACACGTTAGCGGATCTCATTGGTGGGGAGCTGGACAAAGTCTTACCGCCCGATCCTCCCGTACAGAGCGAGGGGGAGGAGTCCCAA
>PPV2-799
TATATTCCGGGAGGGGGGCAGACAGTACTGATGGGGAAAGAGCTTGCAGATGCCGAGGAAGCGGGGAAGATCCTCGATAGTTATGATCAGTTAGTGGCGAATGCCGCTAGGGGGCTGTGGAGAGCTAAGGACACGTTAGCGGATCTCATTGGTGGGGAGCTGGACAAAGTCTTACCGCCCGATCCTCCCGTACAGAGCGAGGGGGAGGAGTCCCAA
>PPV2-800
GGGAGGGGGGCGGACAGTCTGATGGGGAAAGAGCTTGCAGATGCCGAGGAAGCGGGGAAGATACTCGATCGGTACGATCAGTTAGTGGCGAATGCGGCTAGGGGGCTGTGGAGAGCTAAGGACACGTTAGCGGATCTCATTGGTGGAGAGCTGGACAAAGTCTTACCGCCCGATCCTCCCGTACAGAGCGAGGGGGAGGAGTCCAG
>PPV2-801
TATTCCGGGAGGGGGGCGGACACTATGATGGGAAAAGAGCTTGCAGATGCCGAGGAAGCGGGGAAGATCCTCGATAGTTATGATCAGTTAGTGGCGAATGCCGCTAGGGGGCTGGGGAGAGCTAAGGACACGTTAGCGGATCTCATTGGTGGGGAGCTGGACAAAGTCTTACCGCCCGATCCTCCCGTACAGAGCGAGGGGGAGGAGTCCCAG
>PPV2-802
TATTCCGGGAGGGGGGCAGACACTATGATGGGAAAAGAGCTTGCAGATGCCGAGGAAGCGGGGAAGATCCTCGATAGTTATGATCAGTTAGTGGCGAATGCCGCTAGGGGGCTGTGGAGAGCTAAGGACACGTTAGCGGATCTCATTGGTGGGGAGCTGGACAAAGTCTTACCGCCCGATCCTCCCGTACAGAGCGAGGGGGAGGAGTCCCAG
>PPV2-803
TATTCCGGGAGGGGGGCGGACACTATGATGGGGAAAGAGCTTGCAGATGCCGAGGAAGCGGGGAAGATCCTCGATAGTTATGATCAGTTAGTGGCGAATGCCGCTAGGGGGCTGTGGAGAGCTAAGGACACGTTAGCGGATCTCATTGGTGGGGAGCTGGACAAAGTCTTACCGCCCGATCCTCCCGTACAGAGCGAGGGGGAGGAGTCCCAG
>PPV2-804
TATTCCGGGAGGGGGGCAGACAGTATGATGGGAAAAGAGCTTGCAGATGCCGAGGAAGCGGGGAAGATCCTCGATAGTTATGATCAGTTAGTGGCGAATGCCGCTAGGGGGCTGTGGAGAGCTAAGGACACGTTAGCGGATCTCATTGGTGGGGAGCTGGACAAAGTCTTACCGCCCGATCCTCCCGTACAGAGCGAGGGGGAGGAGTCCCAA
>PPV2-805
TATTCCGGGAGGGGGGCGGACAGTATGATGGGAAAAGAGCTTGCAGATGCCGAGGAAGCGGGGAAGATCCTCGATAGTTATGATCAGTTAGTGGCGAATGCCGCTAGGGGGCTGTGGAGAGCTAAGGACACGTTAGCGGATCTCATTGGTGGGGAGCTGGACAAAGTCTTACCGCCCGATCCTCCCGTACAGAGCGAGGGGGAGGAGTCCCAG
>PPV2-806
GGGAGGGGGGCAGACACTATGATGGGAAAAGAGCTTGCAGATGCCGAGGAAGCGGGGAAGATCCTCGATAGTTATGATCAGTTAGTGGCGAATGCCGCTAGGGGGCTGTGGAGAGCTAAGGACACGTTAGCGGATCTCATTGGTGGGGAGCTGGACAAAGTCTTACCGCCCGATCCTCCCGTACAGAGCGAGGGGGAGGAGTCCCAA
>PPV2-807
TATTCCGGGAGGGGGGCGGACAGTATGATGGGAAGAGAGCTTGCAGATGCCGAGGAAGCGGGGAAGATCCTCGATAGTTATGATCAGTTAGTGGCGAATGCCGCTAGGGGGCTGTGGAGAGCTAAGGACACGTTAGCGGATCTCATTGGTGGGGAGCTGGACAAAGTCTTACCGCCCGATCCTCCCGTACAGAGCGAGGGGGAGGAGTCCCAA
>PPV2-808
TATTCCGGGAGGGGGGCGGACAGTCTGATGGGGAAAGAGCTTGCAGATGCCGAGGAAGCGGGGAAGATCCTCGATAGTTATGATCAGTTAGTGGCGAATGCCGCTAGGGGGCTGTGGAGAGCTAAGGACACGTTAGCGGATCTCATTGGTGGGGAGCTGGACAAAGTCTTACCGCCCGATCCTCCCGTACAGAGCGAGGGGGAGGAGTCCCAA
>PPV2-812
TATATTCCGGGAGGGGGGCGGACAGTACTGATGGGGAAAGAGCTTGCAGATGCCGAGGAAGCGGGGAAGATCCTCGATAGTTACGATCAGTTAGTGGCGAATGCCGCTAGGGGGCTGTGGAGAGCTAAGGACACGTTAGCGGATCTCATTGGTGGGGAGCTGGACAAAGTCTTACCGCCCGATCCTCCCGTACAGAGCGAGGGGGAGGAGTCCCAG
>PPV2-813
TATTCCGGGAGGGGGGCGGACAGTCTGATGGGGAAAGAGCTTGCAGATGCCGAGGAAGCGGGGAAGATACTCGATAGTTATGATCAGTTAGTGGCGAATGCCGCTAGGGGGCTGTGGAGAGCTAAGGACACGTTAGCGGATCTCATTGGTGGGGAGCTGGACAAAGTCTTACCGCCCGATCCTCCCGTACAGAGCGAGGGGGAGGAGTCCCAG
>PPV2-823
TATTCCGGGAGGGGGGCGGACACTATGATGGGGAAAGAGCTTGCAGATGCCGAGGAAGCGGGGAAGATCCTCGATAGTTATGATCAGTTAGTGGCGAATGCCGCTAGGGGGCTGTGGAGAGCTAAGGACACGTTAGCGGATCTCATTGGTGGGGAGCTGGACAAAGTCTTACCGCCCGATCCTCCCGTACAGAGCGAGGGGGAGGAGTCCCAG
>PPV2-824
GCAGACACTATGATGAGAACAGAGCTTGCAGATGCCGAGGAAGCGGGGAAGATCCTCGATAGTTATGATCAGTTAGTGGCGAATGCCGCTAGGGGGCTGTGGAGAGCTAAGGACACGTTAGCGGATCTCATTGGTGGGGAGCTGGACAAAGTCTTACCGCCCGATCCTCCCGTACAGAGCGAGGGGGAGGAGTCCCAG
>PPV2-825
TATTCCGGGAGGGGGGCGGACAGTCTGATGGGGAAAGAGCTTGCAGATGCCGAGGAAGCGGGGAAGATACTCGATCGGTACGATCAGTTAGTGGCGAATGCCGCTAGGGGGCTGTGGAGAGCTAAGGACACGTTAGCGGATCTCATTGGTGGGGAGCTGGACAAAGTCTTACCGCCCGATCCTCCCGTACAGAGCGAGGGGGAGGAGTCCCAG
>PPV2-827
TATATTCCGGGAGGGGGGCGGACAGTACTGATGGGGAAAGAGCTTGCAGATGCCGAGGAAGCGGGGAAGATACTCGATAGTTATGATCAGTTAGTGGCGAATGCCGCTAGGGGGCTGTGGAGAGCTAAGGACACGTTAGCGGATCTCATTGGTGGGGAGCTGGACAAAGTCTTACCGCCCGATCCTCCCGTACAGAGCGAGGGGGAGGAGTCCCAA
>PPV2-829
TATTCCGGGAGGGGGGCGGACAGTCTGATGGGGAAAGAGCTTGCAGATGCCGAGGAAGCGGGGAAGATACTCGATCGGTACGATCAGTTAGTGGCGAATGCCGCTAGGGGGCTGTGGAGAGCTAAGGACACGTTAGCGGATCTCATTGGTGGGGAGCTGGACAAAGTCTTACCGCCCGATCCTCCCGTACAGAGCGAGGGGGAGGAGTCCCAG
>PPV2-830
TATTCCGGAAGGGGGGCGGACAGTCTGATGGGAAAAGAGCTTGCAGATGCCGAGGAAGCGGGGAAGATCCTCGATAGTTATGATCAGTTAGTGGCGAATGCCGCTAGGGGGCTGTGGAGAGCTAAGGACACGTTAGCGGATCTCATTGGTGGGGAGCTGGACAAAGTCTTACCGCCCGATCCTCCCGTACAGAGCGAGGGGGAGGAGTCCCAG
>PPV2-831
TATTCCGGAAGGGGGGCAGACACTATGATGAGAAAAGAGCTTGCAGATGCCGAGGAAGCGGGGAAGATCCTCGATAGTTATGATCAGTTAGTGGCGAATGCCGCTAGAGGGCTGTGGAGAGCTAAGGACACGTTAGCGGATCTCATTGGTGGGGAGCTGGACAAAGTCTTACCGCCCGATCCTCCCGTACAGAGCGAGGGGGAGGAGTCCCAG
>PPV2-841
GAGCTTGCAGATGCCGAGGAAGCGGGGAAGATCCTCGATAGTTATGATCAGTTAGTGGCGAATGCCGCTAGAGGGCTGTGGAGAGCTAAGGACACGTTAGCGGATCTCATTGGTGGGGAGCTGGACAAAGTCTTACCGCCCGATCCTCCCGTACAGAGCGAGGGGGAGGAGTCCCAG
>PPV2-842
GATGCCGAGGAAGCGGGGAAGATCCTCGATAGTTATGATCAGTTAGTGGCGAATGCCGCTAGGGGGCTGTGGAGAGCTAAGGACACGTTAGCGGATCTCATTGGTGGGGAGCTGGACAAAGTCTTACCGCCCGATCCTCCCGTACAGAGCGAGGGGGAGGAGTCCCAG
>PPV2-844
AAAGAGCTTGCAGATGCCGAGGAAGCGGGGAAGATCCTCGATAGTTATGATCAGTTAGTGGCGAATGCCGCTAGGGGGCTGTGGAGAGCTAAGGACACGTTAGCGGATCTCATTGGTGGGGAGCTGGACAAAGTCTTACCGCCCGATCCTCCCGTACAGAGCGAGGGGGAGGAGTCCCAG
>PPV2-847
TATATTCACGGGAGGGGGGCGGACAGTATGATGGGAAAAGAGCTTGCAGATGCCGAGGAAGCGGGGAAGATCCTCGATAGTTATGATCAGTTAGTGGCGAATGCCGCTAGGGGGCTGTGGAGAGCTAAGGACACGTTAGCGGATCTCATTGGTGGGGAGCTGGACAAAGTCTTACCGCCCGATCCTCCCGTACAGAGCGAGGGGGAGGAGTCCCAG
>PPV2-851
TATATTCACGGGAGGGGGGCAGACACTATGATGGGAAAAGAGCTTGCAGATGCCGAGGAAGCGGGGAAGATCCTCGATAGTTATGATCAGTTAGTGGCGAATGCCGCTAGGGGGCTGTGGAGAGCTAAGGACACGTTAGCGGATCTCATTGGTGGGGAGCTGGACAAAGTCTTACCACCCGATCCTCCCGTACAGAGCGAGGGGGAGGAGTCCCAA
>PPV2-881
GCAGACACTATGATGGGGAAAGAGCTTGCAGATGCCGAGGAAGCGGGGAAGATCCTCGATAGTTATGATCAGTTAGTGGCGAATGCCGCTAGGGGGCTGTGGAGAGCTAAGGACACGTTAGCGGATCTCATTGGTGGGGAGCTGGACAAAGTCTTACCGCCCGATCCTCCCGTACAGAGCGAGGGGGAGGAGTCCCAG
>PPV2-888
GATGCCGAGGAAGCGGGGAAGATCCTCGATAGTTATGATCAGTTAGTGGCGAATGCCGCTAGGGGGCTGTGGAGAGCTAAGGACACGTTAGCGGATCTCATTGGTGGGGAGCTGGACAAAGTCTTACCGCCCGATCCTCCCGTACAGAGCGAGGGGGAGGAGTCCCAG
>PPV2-928
TATTCCGGGAGGGGGGCGGACAGTCTGATGGGGAAAGAGCTTGCAGATGCCGAGGAAGCGGGGAAGATACTCGATAGTTATGATCAGTTAGTGGCGAATGCCGCTAGGGGGCTGTGGAGAGCTAAGGACACGTTAGCGGATCTCATTGGTGGGGAGCTGGACAAAGTCTTACCGCCCGATCCTCCCGTACAGAGCGAGGGGGAGGAGTCCCAG
>PPV2-940
GCGAATGCCGCTAGGAGGCTGTGGAGAGCTACGGACACGTTAACGGATCTCATTGGTGGGGAGCTGGACAAAGTCTTACCGCCCGATCCTCCCGTACAGAGCGAGGGGGAGGAGTCCCAG
>PPV2-941
CAGTTAGTGGCGAATGCCGCTAAGGGGCTGTGGAGAGCTAAGGACACGTTAGCGGATCTCATTGGTGGGGAGCTGGACAAAGTCTTACCGCCCGATCCTCCCGTACAGAGCGAGGGGGAGGAGTCCCAG
>PPV2-942
GCGAATGCCGCTAGGGGGCTGTGGAGAGCTAAGGACACGTTAGCGGATCTCATTGGGGGGGAGCTGGACAAAGTCTTACCGCCCGATCCTCCCGTACAGAGCGAGGGGGAGGAGTCCCAG
>PPV2-945
GCCGAAGAAGCGGGGAAGATACTCGACCGGTACGATCAGTTAGTGGCGAATGCCGCTAGGGGGCTGTGGAGAGCTAAGGACACGTTAGCGGATCTCATTGGTGGGGAGCTGGACAAAGTCTTACCGCCCGATCCTCCCGTACAGAGCGAGGGGGAGGAGTCCCAG
>PPV2-946
TATTCCGGGAGGGGGGCAGACACTATGATGGGACAAGAGCTTGCAGATGCCGAGGAAGCGGGGAAGATCCTCGATAGTTATGATCAGTTAGTGGCGAATGCCGCTAGGGGGCTGTGGAGAGCTAAGGACACGTTAGCGGATCTCATTGGTGGGGAGCTGGACAAAGTCTTACCGCCCGATCCTCCCGTACAGAGCGAGGGGGAGGAGTCCCAA
>PPV2-947
ATGGGAACAGAGCTTGCAGATGCCGAGGAAGCGGGGAAGATCCTCGATAGTTATGATCAGTTAGTGGCGAATGCCGCTAGGGGGCTGTGGAGAGCTAAGGACACGTTAGCGGATCTCATTGGTGGGGAGCTGGACAAAGTCTTACCGCCCGATCCTCCCGTACAGAGCGAGGGGGAGGAGTCCCAG
>PPV2-948
TATTCCGGGAAGGGGGCGGACAGTCTGATGGGGAAAGAGCTTGCAGATGCCGAGGAAGCGGGGAAGATACTCGATAGGTATGATCAGTTAGTGGCGAATGCCGCTAGGGGGCTGTGGAGAGCTAAGGACACGTTAGCGGATCTCATTGGTGGGGAGCTGGACAAAGTCTTACCGCCCGATCCTCCCGTACAGAGCGAGGGGGAGGAGTCCCAG
>PPV2-949
TTAGTGGCGAATGCCGCTAGGGGGCTGTGGAGAGCTAAGGACACGTTAGCGGATCTCATTGGTGGGGAGCTGGACAAAGTCTTACCGCCCGATCCTCCCGTACAGAGCGAGGGGGAGGAGTCCCAG
>PPV2-950
GATCAGTTAGTGGCGAATGCCGCTAGGGGGCTGTGGAGAGCTAAGGACACGTTAGCGGATCTCATTGGTGGGGAGCTGGACAAAGTCTTACCGCCCGATCCTCCCGTACAGAGCGAGGGGGAGGAGTCCCAG
>PPV2-952
GATCAGTTAGTGGCGAATGCCGCTAGGGGGCTGTGGAGAGCTAAGGACACGTTAGCGGATCTCATTGGTGGGGAGCTGGACAAAGTCTTACCGCCCGATCCTCCCGTACAGAGCGAGGGGGAGGAGTCCCAG
>PPV2-953
AAGATCCTCGATCGTTCCGATCAGTTAGTGGCGAATGCCGCTAGGGGGCTGTGGAGAGCTAAGGACACGTTAGCGGATCTCATTGGTGGGGAGCTGGACAAAGTCTTACCGCCCGATCCTCCCGTACAGAGCGAGGGGGAGGAGTCCCAG
>PPV2-959
TATTCCGGGAGGGGGGCGGACAGTCTGATGGGGAAAGAGCTTGCAGATGCCGAGGAAGCGGGGAAGATACTCGATAGTTATGATCAGTTAGTGGCGAATGCCGCTAGGGGGCTGTGGAGAGCTAAGGACACGTTAGCGGATCTCATTGGTGGGGAGCTGGACAAAGTCTTACCGCCCGATCCTCCCGTACAGAGCGAGGGGGAGGAGTCCCAG
>PPV2-1088
TATTCCGGAAAGGGGGCGGACAGTCTGATGGGGAAAGAGCTTGCAGATGCCGAGGAAGCGGGGAAGATACTCGACCGGTACGATCAGTTAGTGGCGAATGCGGCTAGGGGGCTGTGGAGAGCTAAGGACACGTTAGCGGATCTCATTGGTGGGGAGCTGGACAAAGTCTTACCGCCCGATCCTCCCGTACAGAGCGAGGGGGAGGAGTCCCAG
>PPV2-1091
TATTCCGGGAGGGGGGCGGACAGTCTGATGGGGAAAGAGCTTGCAGATGCCGAGGAAGCGGGGAAGATACTCGACCGGTACGATCAGTTAGTGGCGAATGCGGCTAGGGGGCTGTGGAGAGCTAAGGACACGTTAGCGGATCTCATTGGTGGGGAGCTGGACAAAGTCTTACCGCCCGATCCTCCCGTACAGAGCGAGGGGGAGGAGTCCCAA
>PPV2-1132
GTGGCGAATGCCGCTAAGGGGCTGTGGAGAGCTAAGGACACGTTAGCGGATCTCATTGGTGGGGAGCTGGACAAAGTCTTACCGCCCGATCCTCCCGTACAGAGCGAGGGGGAGGAGTCCCAG
>PPV2-1134
TATTCCGGGAGGGGGGCAGACAGTACTGATGGGAAAGAGCTTGCAGATGCCGAGGAAGCGGGGAAGATCCTCGATAGGTATGATCAGTTAGTGGCGAATGCCGCTAGGGGGCTGTGGAGAGCTAAGGACACGTTAGCGGATCTCATTGGTGGGGAGCTGGACAAAGTCTTACCGCCCGATCCTCCCGTACAGAGCGAGGGGGAGGAGTCCCAG
>PPV2-1136
GCAGATGCCGAGGAAGCGGGGAAGATACTCGATAGGTATGATCAGTTAGTGGCGAATGCCGCTAGGGGGCTGTGGAGAGCTAAGGACACGTTAGCGGATCTCATTGGTGGGGAGCTGGACAAAGTCTTACCGCCCGATCCTCCCGTACAGAGCGAGGGGGAGGAGTCCCAG
>PPV2-1137
TATTCCGGGAGGGGGGCGGACAGTCTGATGGGGAAAGAGCTTGCAGATGCCGAGGAAGCGGGGAAGATACTCGATAGGTATGATCAGTTAGTGGCGAATGCCGCTAGGGGGCTGTGGAGAGCTAAGGACACGTTAGCGGATCTCATTGGTGGGGAGCTGGACAAAGTCTTACCGCCCGATCCTCCCGTACAGAGCGAGGGGGAGGAGTCCCAG
>PPV2-1138
TATTCCGGGAGGGGGGCAGACACTATGATGGGAAAAGAGCTTGCAGATGCCGAGGAAGCGGGGAAGATCCTCGATAGTTATGATCAGTTAGTGGCGAATGCCGCTAGGGGGCTGTGGAGAGCTAAGGACACGTTAGCGGATCTCATTGGTGGGGAGCTGGACAAAGTCTTACCGCCCGATCCTCCCGTACAGAGCGAGGGGGAGGAGTCCCAG
>PPV2-1142
TATTCCGGGAGGGGGGCGGACAGTCTGATGGGGAAAGAGCTTGCAGATGCCGAGGAAGCGGGGAAGATACTCGATAGGTATGATCAGTTAGTGGCGAATGCCGCTAGGGGGCTGTGGAGAGCTAAGGACACGTTAGCGGATCTCATTGGTGGGGAGCTGGACAAAGTCTTACCGCCCGATCCTCCCGTACAGAGCGAGGGGGAGGAGTCCCAG
>PPV2-1214
TATTCTGGGAGGGGGGCAGACACTATGATGGGAAAAGAGCTTGCAGATGCCGAGGAAGCGGGGAAGATCCTCGATAGTTATGATCAGTTAGTGGCGAATGCCGCTAGGGGGCTGTGGAGAGCTAAGGACACGTTAGCGGATCTCATTGGTGGGGAGCTGGACAAAGTCTTACCGCCCGATCCTCCCGTACAGAGCGAGGGGGAGGAGTCCCAG
>PPV2-1216
TATTCCGGGAGGGGGGCGGACAGTCTGATGGGGAAAGAGCTTGCAGATGCCGAGGAAGCGGGGAAGATACTCGATCGGTACGATCAGTTAGTGGCGAATGCGGCTAGGGGGCTGTGGAGAGCTAAGGACACGTTAGCGGATCTCATTGGTGGGGAGCTGGACAAAGTCTTACCGCCCGATCCTCCCGTACAGAGCGAGGGGGAGGAGTCCCAG
>PPV2-1224
TATTCTGGGAGGGGGGCAGACACTATGATGGGAAAAGAGCTTGCAGATGCCGAGGAAGCGGGGAAGATCCTCGATAGTTATGATCAGTTAGTGGCGAATGCCGCTAGGGGGCTGTGGAGAGCTAAGGACACGTTAGCGGATCTCATTGGTGGGGAGCTGGACAAAGTCTTACCGCCCGATCCTCCCGTACAGAGCGAGGGGGAGGAGTCCCAA
>PPV2-1225
TATTCCGGGAGGGGGGCGGACAGTCTGATGGGGAAAGAGCTTGCAGATGCCGAGGAAGCGGGGAAGATACTCGATCGGTACGATCAGTTAGTGGCGAATGCGGCTAGGGGGCTGTGGAGAGCTAAGGACACGTTAGCGGATCTCATTGGTGGGGAGGTGGACAAAGTCTTACCGCCCGATCCTCCCGTACAGAGCGAGGGGGAGGAGTCCCAG
>PPV2-1226
TATTCCGGGAGGGGGGCGGACAGTCTGATGGGGAAAGAGCTTGCAGATGCCGAGGAAGCGGGGAAGATACTCGATCGGTACGATCAGTTAGTGGCGAATGCGGCTAGGGGGCTGTGGAGAGCTAAGGACACGTTAGCGGATCTCATTGGTGGGGAGGTGGACAAAGTCTTACCGCCCGATCCTCCCGTACAGAGCGAGGGGGAGGAGTCCCAG
>PPV2-1227
TATTCCGGGAGGGGGGCGGACAGTCTGATGGGGAAAGAGCTTGCAGATGCCGAGGAAGCGGGGAAGATCCTCGATCGGTACGATCAGTTAGTGGCGAATGCGGCTAGGGGGCTGTGGAGAGCTAAGGACACGTTAGCGGATCTCATTGGTGGGGAGGTGGACAAAGTCTTACCGCCCGATCCTCCCGTACAGAGCGAGGGGGAGGAGTCCCAG
>PPV2-1228
TATTCCGGGAGGGGGGCGGACAGTATGATGGGGAAAGAGCTTGCAGATGCCGAGGAAGCGGGGAAGATACTCGATCGGTACGATCAGTTAGTGGCGAATGCGGCTAGGGGGCTGTGGAGAGCTAAGGACACGTTAGCGGATCTCATTGGTGGGGAGGTGGACAAAGTCTTACCGCCCGATCCTCCCGTACAGAGCGAGGGGGAGGAGTCCCAG
>PPV3-15
GTGTTGTTGGATTTACACAAATTTGCAAAGGATGCCGTAGTACCTTCTGCGGAGGATATTAAGATTTTCTTTGAGGAGAGTGTCTCTCCTTGGTCTGAGGAAGACAAAAAAATTTTGAAACAGATTGAAGGGCAGTTCCAGGAAATATTCCATCCACCCACAGATACGGAGGATGGAGCCGATAGCTACGGTGGCAACAGTGATCAAGGAACTGGTTCCCTTAGTGAACCAGACCTTGAACGCCCTCCCGAGCGCCCCGGAATCTTGGTCCCCGGGTACAATTATGTTGGTCCTGGTAATCCTTTGGATAATGCTCCCGCTAAGGGACCAG
>PPV3-104
GTGTTGTTGGATTTACACAAATTTGCTAAGGATGCCGTAGTGCCTTCTGCGGAGGATATTAAAATTTTCTTTGAGGAGAGTGTATCTCCTTGGTCTGAGGAAGACAAACAAATTTTGAAACAGATTGAAGGGCAGTTCCAGGAAATATTCCATCCACCCACAGATACGGAGGATGGAGCCGATAGCTACGGTGGCAACAGTGATCAAGGAACTGGTTCCCTTAGTGAACCAGACCTTGAACGCCCTCCCGAGCGCCCCGGAATCTTGGTCCCCGGGTACAATTATGTTGGTCCTGGTAATCCTTTGGATAATGCTCCCGCTAAGGGACCAG
>PPV3-123
GTGTTGTTGGATTTACACAAATTTGCCAAGGATGCCGTAGTGCCTTCTGCGGAGGATATTAAAATTTTCTTTGAGGAGAGTGTATCTCCTTGGTCTGAGGAAGACAAAAAAATTTTGAAACAGATTGAAGGGCAGTTCCAGGAAATATTCCATCCACCCACAGATACGGAGGATGGAGCCGATAGCTACGGTGGCAACAGTGATCAAGGAACTGGTTCCCTTAGTGAACCAGACCTTGAACGCCCTCCCGAGCGCCCCGGAATCTTGGTCCCCGGGTACAATTATGTTGGTCCTGGTAATCCTTTGGATAATGCTCCCGCTAAGGGACCAG
>PPV3-124
GTGTTGTTGGATTTACACAAATTTGCCAAGGATGCCGTAGTGCCTTCTGCGGAGGATATTAAAATTTTCTTTGAGGAGAGTGTATCTCCTTGGTCTGAGGAAGACAAAAAAATTTTGAAACAGATTGAAGGGCAGTTCCAGGAAATATTCCATCCACCCACAGATACGGAGGATGGAGCCGATAGCTACGGTGGCAACAGTGATCAAGGAACTGGTTCCCTTAGTGAACCAGACCTTGAACGCCCTCCCGAGCGCCCCGGAATCTTGGTCCCCGGGTACAATTATGTTGGTCCTGGTAATCCTTTGGATAATGCTCCCGCTAAGGGACCAG
>PPV3-125
GTGTTGTTGGATTTACACAAATTTGCCAAGGATGCCGTAGTGCCTTCTGCGGAGGATATTAAAATTTTCTTTGAGGAGAGTGTATCTCCTTGGTCTGAGGAAGACAAAAAAATTTTGAAACAGATTGAAGGGCAGTTCCAGGAAATATTCCATCCACCCACAGATACGGAGGATGGAGCCGATAGCTACGGTGGCAACAGTGATCAAGGAACTGGTTCCCTTAGTGAACCAGACCTTGAACGCCCTCCCGAGCGCCCCGGAATCTTGGTCCCCGGGTACAATTATGTTGGTCCTGGTAATCCTTTGGATAATGCTCCCGCTAAGGGACCAG
>PPV3-126
GTGTTGTTGGATTTACACAAATTTGCCAAGGATGCCGTAGTGCCTTCTGCGGAGGATATTAAAATTTTCTTTGAGGAGAGTGTATCTCCTTGGTCTGAGGAAGACAAAAAAATTTTGAAACAGATTGAAGGGCAGTTCCAGGAAATATTCCATCCACCCACAGATACGGAGGATGGAGCCGATAGCTACGGTGGCAACAGTGATCAAGGAACTGGTTCCCTTAGTGAACCAGACCTTGAACGCCCTCCCGAGCGCCCCGGAATCTTGGTCCCCGGGTACAATTATGTTGGTCCTGGTAATCCTTTGGATAATGCTCCCGCTAAGGGACCAG
>PPV3-139
GTGTTGTTGGATTTACACAAATTTGCCAAGGATGCCGTAGTGCCTTCTGCGGAGGATATTAAAATTTTCTTTGAGGAGAGTGTATCTCCTTGGTCTGAGGAAGACAAAAAAATTTTGAAACAGATTGAAGGGCAGTTCCAGGAAATATTCCATCCACCCACAGATACGGAGGATGGAGCCGATAGCTACGGTGGCAACAGTGATCAAGGAACTGGTTCCCTTAGTGAACCAGACCTTGAACGCCCTCCCGAGCGCCCCGGAATCTTGGTCCCCGGGTACAATTATGTTGGTCCTGGTAATCCTTTGGATAATGCTCCCGCTAAGGGACCAT
>PPV3-140
GTGTTGTTGGATTTACACAAATTTGCTAAGGATGCCGTAGTGCCTTCTGCGGAGGACATTAAAATTTTCTTTGAGGAGAGTGTATCTCCTTGGTCTGAGGAAGACAAAAAAATTTTGAAACAGATTGAAGGGCAGTTCCAGGAAATATTCCATCCACCCACAGATACGGAGGATGGAGCCGATAGCTACGGTGGCAACAGTGATCAAGGAACTGGTTCCCTTAGTGAACCAGACCTTGAACGCCCTCCCGAGCGCCCCGGAATCTTGGTCCCCGGGTACAATTATGTTGGTCCTGGTAATCCTTTGGATAATGCTCCCGCTAAGGGACCAG
>PPV3-145
GTGTTGTTGGATTTACACAAATTTGCCAAGGATGCCGTAGTGCCTTCTGCGGAGGATATTAAAATTTTCTTTGAGGAGAGTGTATCTCCTTGGTCTGAGGAAGACAAAAAAATTTTGAAACAGATTGAAGGGCAGTTCCAGGAAATATTCCATCCACCCACAGATACGGAGGATGGAGCCGATAGCTACGGTGGCAACAGTGATCAAGGAACTGGTTCCCTTAGTGAACCAGACCTTGAACGCCCTCCCGAGCGCCCCGGAATCTTGGTCCCCGGGTACAATTATGTTGGTCCTGGTAATCCTTTGGATAATGCTCCCGCTAAGGGACCAG
>PPV3-146
GTGTTGTTGGATTTACACAAATTTGCCAAGGATGCCGTAGTGCCTTCTGCGGAGGATATTAAAATTTTCTTTGAGGAGAGTGTATCTCCTTGGTCTGAGGAAGACAAAAAAATTTTGAAACAGATTGAAGGGCAGTTCCAGGAAATATTCCATCCACCCACAGATACGGAGGATGGAGCCGATAGCTACGGTGGCAACAGTGATCAAGGAACTGGTTCCCTTAGTGAACCAGACCTTGAACGCCCTCCCGAGCGCCCCGGAATCTTGGTCCCCGGGTACAATTATGTTGGTCCTGGTAATCCTTTGGATAATGCTCCCGCTAAGGGACCAG
>PPV3-147
GTGTTGTTGGATTTACACAAATTTGCCAAGGATGCCGTAGTGCCTTCTGCGGAGGATATTAAAATTTTCTTTGAGGAGAGTGTATCTCCTTGGTCTGAGGAAGACAAAAAAATTTTGAAACAGATTGAAGGGCAGTTCCAGGAAATATTCCATCCACCCACAGATACGGAGGATGGAGCCGATAGCTACGGTGGCAACAGTGATCAAGGAACTGGTTCCCTTAGTGAACCAGACCTTGAACGCCCTCCCGAGCGCCCCGGAATCTTGGTCCCCGGGTACAATTATGTTGGTCCTGGTAATCCTTTGGATAATGCTCCCGCTAAGGGACCAG
>PPV3-148
GTGTTGTTGGATTTACACAAATTTGCCAAGGATGCCGTAGTGCCTTCTGCGGAGGATATTAAAATTTTCTTTGAGGAGAGTGTATCTCCTTGGTCTGAGGAAGACAAAAAAATTTTGAAACAGATTGAAGGGCAGTTCCAGGAAATATTCCATCCACCCACAGATACGGAGGATGGAGCCGATAGCTACGGTGGCAACAGTGATCAAGGAACTGGTTCCCTTAGTGAACCAGACCTTGAACGCCCTCCCGAGCGCCCCGGAATCTTGGTCCCCGGGTACAATTATGTTGGTCCTGGTAATCCTTTGGATAATGCTCCCGCTAAGGGACCAG
>PPV3-149
GTGTTGTTGGATTTACACAAATTTGCCAAGGATGCCGTAGTGCCTTCTGCGGAGGATATTAAAATTTTCTTTGAGGAGAGTGTATCTCCTTGGTCTGAGGAAGACAAAAAAATTTTGAAACAGATTGAAGGGCAGTTCCAGGAAATATTCCATCCACCCACAGATACGGAGGATGGAGCCGATAGCTACGGTGGCAACAGTGATCAAGGAACTGGTTCCCTTAGTGAACCAGACCTTGAACGCCCTCCCGAGCGCCCCGGAATCTTGGTCCCCGGGTACAATTATGTTGGTCCTGGTAATCCTTTGGATAATGCTCCCGCTAAGGGACCAG
>PPV3-150
GTGTTGTTGGATTTACACAAATTTGCCAAGGATGCCGTAGTGCCTTCTGCGGAGGATATTAAAATTTTCTTTGAGGAGAGTGTATCTCCTTGGTCTGAGGAAGACAAAAAAATTTTGAAACAGATTGAAGGGCAGTTCCAGGAAATATTCCATCCACCCACAGATACGGAGGATGGAGCCGATAGCTACGGTGGCAACAGTGATCAAGGAACTGGTTCCCTTAGTGAACCAGACCTTGAACGCCCTCCCGAGCGCCCCGGAATCTTGGTCCCCGGGTACAATTATGTTGGTCCTGGTAATCCTTTGGATAATGCTCCCGCTAAGGGACCAG
>PPV3-151
GTGTTGTTGGATTTACACAAATTTGCCAAGGATGCCGTAGTGCCTTCTGCGGAGGATATTAAAATTTTCTTTGAGGAGAGTGTATCTCCTTGGTCTGAGGAAGACAAAAAAATTTTGAAACAGATTGAAGGGCAGTTCCAGGAAATATTCCATCCACCCACAGATACGGAGGATGGAGCCGATAGCTACGGTGGCAACAGTGATCAAGGAACTGGTTCCCTTAGTGAACCAGACCTTGAACGCCCTCCCGAGCGCCCCGGAATCTTGGTCCCCGGGTACAATTATGTTGGTCCTGGTAATCCTTTGGATAATGCTCCCGCTAAGGGACCAT
>PPV3-152
GTGTTGTTGGATTTACACAAATTTGCCAAGGATGCCGTAGTGCCTTCTGCGGAGGATATTAAAATTTTCTTTGAGGAGAGTGTATCTCCTTGGTCTGAGGAAGACAAAAAAATTTTGAAACAGATTGAAGGGCAGTTCCAGGAAATATTCCATCCACCCACAGATACGGAGGATGGAGCCGATAGCTACGGTGGCAACAGTGATCAAGGAACTGGTTCCCTTAGTGAACCAGACCTTGAACGCCCTCCCGAGCGCCCCGGAATCTTGGTCCCCGGGTACAATTATGTTGGTCCTGGTAATCCTTTGGATAATGCTCCCGCTAAGGGACCAG
>PPV3-153
GTGTTGTTGGATTTACACAAATTTGCAAAGGATGCCGTAGTACCTTCTGCGGAGGATATTAAGATATTCTTTGAGGAGAGTGTCTCTCCTTGGTCTGAGGAAGACAAAAAAATTTTGAAACAGATTGAAGGGCAGTTCCAGGAAATATTCCATCCACCCACAGATACGGAGGATGGAGCCGATAGCTACGGTGGCAACAGTGATCAAGGAACTGGTTCCCTTAGTGAACCAGACCTTGAACGCCCTCCCGAGCGCCCCGGAATCTTGGTCCCCGGGTACAATTATGTTGGTCCTGGTAATCCTTTGGATAATGCTCCCGCTAAGGGACCAG
>PPV3-154
GTGTTGTTGGATTTACACAAATTTGCAAAGGATGCCGTAGTACCTTCTGCGGAGGATATTAAGATATTCTTTGAGGAGAGTGTCTCTCCTTGGTCTGAGGAAGACAAAAAAATTTTGAAACAGATTGAAGGGCAGTTCCAGGAAATATTCCATCCACCCACAGATACGGAGGATGGAGCCGATAGCTACGGTGGCAACAGTGATCAAGGAACTGGTTCCCTTAGTGAACCAGACCTTGAACGCCCTCCCGAGCGCCCCGGAATCTTGGTCCCCGGGTACAATTATGTTGGTCCTGGTAATCCTTTGGATAATGCTCCCGCTAAGGGACCAG
>PPV3-155
GTGTTGTTGGATTTACACAAATTTGCAAAGGATGCCGTAGTACCTTCTGCGGAGGATATTAAGATATTCTTTGAGGAGAGTGTCTCTCCTTGGTCTGAGGAAGACAAAAAAATTTTGAAACAGATTGAAGGGCAGTTCCAGGAAATATTCCATCCACCCACAGATACGGAGGATGGAGCCGATAGCTACGGTGGCAACAGTGATCAAGGAACTGGTTCCCTTAGTGAACCAGACCTTGAACGCCCTCCCGAGCGCCCCGGAATCTTGGTCCCCGGGTACAATTATGTTGGTCCTGGTAATCCTTTGGATAATGCTCCCGCTAAGGGACCAG
>PPV3-157
TTCTTTGAGGAAAGTGTGTCTCCTTGGGCTGAGGAAGACAAAAAAATTTTGAAACAGATTGAAGGGCAGCTCCAGGAAATATTCCATCCACCCACAGATACGGAGGATGGAGCCGATAGCTACGGTGGCAACAGTGATCAAGGAACTGGTTCCCTTAGTGAACCAGACCTTGAACGCCCTCCCGAGCGCCCCGGAATCTTGGTCCCCGGGAACAATTATGTTGGACCTGGCAATCCTTTGGATAATGCTCCCGCTAAGGGACCAG
>PPV3-159
GTGTTGTTGGATTTACACAAATTTGCTAAGGATGCCGTAGTGCCTTCTGCGGAGGATATTAAAATTTTCTTTGAGGAGAGTGTATCTCCTTGGTCTGAGGAAGACAAAAAAATTTTGAAACAGATTGAAGGGCAGTTCCAGGAAATATTCCATCCACCCACAGATACGGAGGATGGAGCCGATAGCTACGGAGGCAACAGTGATCAAGGAACTGGTTCCCTTAGGGAACCAGACCTTGAACGCCCTCCCGAACGCCCCGGAATCTTGGTCCCCGGGAACAATTATGTTGGACCTGGCAATCCTTTGGATAATGCTCCCGCTAAGGGACCAG
>PPV3-161
GTGTTGTTGGATTTACACAAATTTGCAAAGGATGCCGTAGTACCTTCTGCGGAGGATATTAAGATTTTCTTTGAGGAGAGTGTCTCTCCTTGGTCTGAGGAAGACAAAAAAATTTTGAAAGAGATTGAAGGGCAGTTCCAGGAAATATTCCATCCACCCACAGATACGGAGGATGGAGCCGATAGCTACGGTGGCAACAGTGATCAAGGAACTGGTTCCCTTAGTGAACCAGACCTTGAACGCCCTCCCGAGCGCCCCGGAATCTTGGTCCCCGGGTACAATTATGTTGGTCCTGGTAATCCTTTGGATAATGCTCCCGCTAAGGGACCAG
>PPV3-162
GTGTTGTTGGATTTACACAAATTTGCAAAGGATGCCGTAGTACCTTCTGCGGAGGATATTAAGATTTTCTTTGAGGAGAGTGTCTCTCCTTGGTCTGAGGAAGACAAAAAAATTTTGAAAGAGATTGAAGGGCAGTTCCAGGAAATATTCCATCCACCCACAGATACGGAGGATGGAGCCGATAGCTACGGTGGCAACAGTGATCAAGGAACTGGTTCCCTTAGTGAACCAGACCTTGAACGCCCTCCCGAGCGCCCCGGAATCTTGGTCCCCGGGTACAATTATGTTGGTCCTGGTAATCCTTTGGATAATGCTCCCGCTAAGGGACCAG
>PPV3-431
GTGTTGTTGGATTTACACAAATTTGCTAAGGATGCCGTAGTGCCTTCTGCGGAGGATATTAAAATTTTCTTTGAGGAGAGTGTATCTCCTTGGTCTGAGGAAGACAAAAAAATTTTGAAACAGATTGAAGGGCAGTTCCAGGAAATATTCCATCCACCCACAGATACGGAGGATGGAGCCGATAGCTACGGTGGCAACAGTGATCAAGGAACTGGTTCCCTTAGTGAACCAGACCTTGAACGCCCTCCCGAGCGCCCCGGAATCTTGGTCCCCGGGTACAATTATGTTGGTCCTGGTAATCCTTTGGATAATGCTCCCGCTAAGGGACCAG
>PPV3-659
GTGTTGTTGGATTTACACAAATTTGCAAAGGATGCCGTAGTACCTTCTGCGGAGGATATTAAGATTTTCTTTGAGGAGAGTGTCTCTCCTTGGTCTGAGGAAGACAAAAAAATTTTGAAACAGATTGAAGGGCAGTTCCAGGAAATATTCCATCCACCCACAGATACGGAGGATGGAGCCGATAGCTACGGTGGCAACAGTGATCAAGGAACTGGTTCCCTTAGTGAACCAGACCTTGAACGCCCTCCCGAGCGCCCCGGAATCTTGGTCCCCGGGTACAATTATGTTGGTCCTGGTAATCCTTTGGATAATGCTCCCGCTAAGGGACCAT
>PPV3-786
CCTTCTGCGGAGGATATTAAGATTTTCTTTGAGGAGAGTGTCTCTCCTTGGTCTGAGGAAGACAAAAAAATTTTGAAACAGATTGAGGGGCAGTTCCAGGAAATATTCCATCCACCCACAGATACGGAGGATGGAGCCGATAGCTACGGTGGCAACAGTGATCAAGGAACTGGTTCCCTTAGTGAACCAGACCTTGAACGCCCTCCCGAGCGCCCCGGAATCTTGGTCCCCGGGTACAATTATGTTGGTCCTGGTAATCCTTTGGATAATGCTCCCGCTAAGGGACCA
>PPV3-801
CCTTCTGCGGAGGATATTAAGATTTTCTTTGAGGAGAGTGTCTCTCCTTGGTCTGAGGAAGACAAAAAAATTTTGAAACAGATTGAAGGGCAGTTCCAGGAAATATTCCATCCACCCACAGATACGGAGGATGGAGCCGATAGCTACGGTGGCAACAGTGATCAAGGAACTGGTTCCCTTAGTGAACCAGACCTTGAACGCCCTCCCGAGCGCCCCGGAATCTTGGTCCCCGGGTACAATTATGTTGGTCCTGGTAATCCTTTGGATAATGCTCCCGCTAAGGGACCAG
>PPV3-802
TCTGCGGAGGATATTAAGATTTTCTTTGAGGAGAGTGTCTCTCCTTGGTCTGAGGAAGACAAAAAAATTTTGAAACAGATTGAAGGGCAGTTCCAGGAAATATTCCATCCACCCACAGATACGGAGGATGGAGCCGATAGCTACGGTGGCAACAGTGATCAAGGAACTGGTTCCCTTAGTGAACCAGACCTTGAACGCCCTCCCGAGCGCCCCGGAATCTTGGTCCCCGGGTACAATTATGTTGGTCCTGGTAATCCTTTGGATAATGCTCCCGCTAAGGGACCAG
>PPV3-803
TCTGCGGAGGATATTAAGATTTTCTTTGAGGAGAGTGTCTCTCCTTGGTCTGAGGAAGACAAAAAAATTTTGAAACAGATTGAAGGGCAGTTCCAGGAAATATTCCATCCACCCACAGATACGGAGGATGGAGCCGATAGCTACGGTGGCAACAGTGATCAAGGAACTGGTTCCCTTAGTGAACCAGACCTTGAACGCCCTCCCGAGCGCCCCGGAATCTTGGTCCCCGGGTACAATTATGTTGGTCCTGGTAATCCTTTGGATAATGCTCCCGCTAAGGGACCAG
>PPV3-804
TCTGCGGAGGATATTAAGATTTTCTTTGAGGAGAGTGTCTCTCCTTGGTCTGAGGAAGACAAAAAAATTTTGAAACAGATTGAAGGGCAGTTCCAGGAAATATTCCATCCACCCACAGATACGGAGGATGGAGCCGATAGCTACGGTGGCAACAGTGATCAAGGAACTGGTTCCCTTAGTGAACCAGACCTTGAACGCCCTCCCGAGCGCCCCGGAATCTTGGTCCCCGGGTACAATTATGTTGGTCCTGGTAATCCTTTGGATAATGCTCCCGCTAAGGGACCAG
>PPV3-805
TCTGCGGAGGATATTAAGATTTTCTTTGAGGAGAGTGTCTCTCCTTGGTCTGAGGAAGACAAAAAAATTTTGAAACAGATTGAAGGGCAGTTCCAGGAAATATTCCATCCACCCACAGATACGGAGGATGGAGCCGATAGCTACGGTGGCAACAGTGATCAAGGAACTGGTTCCCTTAGTGAACCAGACCTTGAACGCCCTCCCGAGCGCCCCGGAATCTTGGTCCCCGGGTACAATTATGTTGGTCCTGGTAATCCTTTGGATAATGCTCCCGCTAAGGGACCAG
>PPV3-806
TCTGCGGAGGATATTAAGATTTTCTTTGAGGAGAGTGTCTCTCCTTGGTCTGAGGAAGACAAAAAAATTTTGAAACAGATTGAAGGGCAGTTCCAGGAAATATTCCATCCACCCACAGATACGGAGGATGGAGCCGATAGCTACGGTGGCAACAGTGATCAAGGAACTGGTTCCCTTAGTGAACCAGACCTTGAACGCCCTCCCGAGCGCCCCGGAATCTTGGTCCCCGGGTACAATTATGTTGGTCCTGGTAATCCTTTGGATAATGCTCCCGCTAAGGGACCAG
>PPV3-820
TCTGCGGAGGATATTAAGATTTTCTTTGAGGAGAGTGTCTCTCCTTGGTCTGAGGAAGACAAAAAAATTTTGAAACAGATTGAAGGGCAGTTCCAGGAAATATTCCATCCACCCACAGATACGGAGGATGGAGCCAATAGCTACGGTGGCAACAGTGATCAAGGAACTGGTTCCCTTAGTGAACCAGACCTTGAACGCCCTCCCGAGCGCCCCGGAATCTTGGTCCCCGGGTACAATTATGTTGGTCCTGGTAATCCTTTGGATAATGCTCCCGCTAAGGGACCAG
>PPV3-829
TCTGCGGAGGATATTAAGATTTTCTTTGAGGAGAGTGTCTCTCCTTGGTCTGAGGAAGACAAAAAAATTTTGAAACAGATTGAAGGGCAGTTCCAGGAAATATTCCATCCACCCACAGATACGGAGGATGGAGCCAATAGCTACGGTGGCAACAGTGATCAAGGAACTGGTTCCCTTAGTGAACCAGACCTTGAACGCCCTCCCGAGCGCCCCGGAATCTTGGTCCCCGGGTACAATTATGTTGGTCCTGGTAATCCTTTGGATAATGCTCCCGCTAAGGGACCAG
>PPV3-838
TCTGCGGAAGATATTAAGATTTTCTTTGAGGAGAGTGTCTCTCCTTGGTCTGAGGAAGACAAAAAAATTTTGAAACAGATTGAAGGGCAGTTCCAGGAAATATTCCATCCACCCACAGATACGGAGGATGGAGCCGATAGCTACGGTGGCAACAGTGATCAAGGAACTGGTTCCCTTAGTGAACCAGACCTTGAACGGCCTCCCGAGCGCCCCGGAATCTTGGTCCCCGGGTACAATTATGTTGGTCCTGGTAATCCTTTGGATAATGCTCCCGCTAAGGGACCAG
>PPV3-839
TCTGCGGAAGATATTAAGATTTTCTTTGAGGAGAGTGTCTCTCCTTGGTCTGAGGAAGACAAAAAAATTTTGAAACAGATTGAAGGGCAGTTCCAGGAAATATTCCATCCACCCACAGATACGGAGGATGGAGCCGATAGCTACGGTGGCAACAGTGATCAAGGAACTGGTTCCCTTAGTGAACCAGACCTTGAACGGCCTCCCGAGCGCCCCGGAATCTTGGTCCCCGGGTACAATTATGTTGGTCCTGGTAATCCTTTGGATAATGCTCCCGCTAAGGGAC
>PPV3-840
TCTGCGGAAGATATTAAGATTTTCTTTGAGGAGAGTGTCTCTCCTTGGTCTGAGGAAGACAAAAAAATTTTGAAACAGATTGAAGGGCAGTTCCAGGAAATATTCCATCCACCCACAGATACGGAGGATGGAGCCGATAGCTACGGTGGCAACAGTGATCAAGGAACTGGTTCCCTTAGTGAACCAGACCTTGAACGGCCTCCCGAGCGCCCCGGAATCTTGGTCCCCGGGTACAATTATGTTGGTCCTGGTAATCCTTTGGATAATGCTCCCGCTAAGGGACCAG
>PPV3-841
TCTGCGGAAGATATTAAGATTTTCTTTGAGGAGAGTGTCTCTCCTTGGTCTGAGGAAGACAAAAAAATTTTGAAACAGATTGAAGGGCAGTTCCAGGAAATATTCCATCCACCCACAGATACGGAGGATGGAGCCGATAGCTACGGTGGCAACAGTGATCAAGGAACTGGTTCCCTTAGTGAACCAGACCTTGAACGCCCTCCCGAGCGCCCCGGAATCTTGGTCCCCGGGTACAATTATGTTGGTCCTGGTAATCCTTTGGATAATGCTCCCGCTAAGGGACCAG
>PPV3-842
GAGGAAAGGGCTCTTCCTGGGCTGGAGGAAAACAAAAAAATTTTGAAACGAATGGAAGGGAGGTTCCGGGAATTTTTCATTCCACCCACGAATACGAAGGAGGGAGCCGATAGTTACGGGGGAAACAGGGATCAAGGAATGGGTTCCCTTATGGAACCAAACCTTGAACGGCCTCCCAAGGGCCCCGAAATCTTGGCCCCCGGGAACAATTATGTTGGTCCGGGAAATCCTTTGAATAAGGC
>PPV3-877
GTGTTGTTGGATTTACACAAATTTGCAAAGGATGCCGTAGTACCTTCTGCGGAGGATATTAAGATTTTCTTTGAGGAGAGTGTCTCTCCTTGGTCTGAGGAAGACAAAAAAATTTTGAAACAGATTGAGGGGCAGTTCCAGGAAATATTCCATCCACCCACAGATACGGAGGATGGAGCCGATAGCTACGGTGGCAACAGTGATCAAGGAACTGGTTCCCTTAGTGAACCAGACCTTGAACGCCCTCCCGAGCGCCCCGGAATCTTGGTCCCCGGGTACAATTATGTTGGTCCTGGTAATCCTTTGGATAATGCTCCCGCTAAGGG
>PPV3-899
GTGTTGTTGGATTTACACAAATTTGCAAAGGATGCCGTAGTACCTTCTGCGGAGGATATTAAGATTTTCTTTGAGGAGAGTGTCTCTCCTTGGTCTGAGGAAGACAAAAAAATTTTGAAACAGATTGAAGGGCAGTTCCAGGAAATATTCCATCCACCCACAGATACGGAGGATGGAGCCGATAGCTACGGTGGCAACAGTGATCAAGGAACTGGTTCCCTTAGTGAACCAGACCTTGAACGCCCTCCCGAGCGCCCCGGAATCTTGGTCCCCGGGTACAATTATGTTGGTCCTGGTAATCCTTTGGATAATGCTCCCGCTAAGGG
>PPV3-900
GTGTTGTTGGATTTACACAAATTTGCAAAGGATGCCGTAGTACCTTCTGCGGAGGATATTAAGATTTTCTTTGAGGAGAGTGTCTCTCCTTGGTCTGAGGAAGACAAAAAAATTTTGAAACAGATTGAAGGGCAGTTCCAGGAAATATTCCATCCACCCACAGATACGGAGGATGGAGCCGATAGCTACGGTGGCAACAGTGATCAAGGAACTGGTTCCCTTAGTGAACCAGACCTTGAACGCCCTCCCGAGCGCCCCGGAATCTTGGTCCCCGGGTACAATTATGTTGGTCCTGGTAATCCTTTGGATAATGCTCCCGCTAAGGG
>PPV3-901
GTGTTGTTGGATTTACACAAATTTGCAAAGGATGCCGTAGTACCTTCTGCGGAGGATATTAAGATTTTCTTTGAGGAGAGTGTCTCTCCTTGGTCTGAGGAAGACAAAAAAATTTTGAAACAGATTGAAGGGCAGTTCCAGGAAATATTCCATCCACCCACAGATACGGAGGATGGAGCCGATAGCTACGGTGGCAACAGTGATCAAGGAACTGGTTCCCTTAGTGAACCAGACCTTGAACGCCCTCCCGAGCGCCCCGGAATCTTGGTCCCCGGGTACAATTATGTTGGTCCTGGTAATCCTTTGGATAATGCTCCCGCTAAGGG
>PPV3-917
GTGTTGTTGGATTTACACAAATTTGCTAAGGATGCCGTAGTGCCTTCTGCGGAGGATATTAAAATTTTCTTTGAGGAGAGTGTATCTCCTTGGTCTGAGGAAGACAAAAAAATTTTGAAACAGATTGAAGGGCAGTTCCAGGAAATATTCCATCCACCCACAGATACGGAGGATGGAGCCGATAGCTACGGTGGCAACAGTGATCAAGGAACTGGTTCCCTTAGTGAACCAGACCTTGAACGCCCTCCCGAGCGCCCCGGAATCTTGGTCCCCGGGTACAATTATGTTGGTCCTGGTAATCCTTTGGATAATGCTCCCGCTAAGGG
>PPV3-922
GTGTTGTTGGATTTACACAAATTTGCAAAGGATGCCGTAGTACCTTCTGCGGAGGATATTAAGATTTTCTTTGAGGAGAGTGTCTCTCCTTGGTCTGAGGAAGACAAAAAAATTTTGAAACAGATTGAAGGGCAGTTCCAGGAAATATTCCATCCACCCACAGATACGGAGGATGGAGCCGATAGCTACGGTGGCAACAGTGATCAAGGAACTGGTTCCCTTAGTGAACCAGACCTTGAACGCCCTCCCGAGCGCCCCGGAATCTTGGTCCCCGGGTACAATTATGTTGGTCCTGGTAATCCTTTGGATAATGCTCCCGCTAAGGG
>PPV3-923
GTGTTGTTGGATTTACACAAATTTGCAAAGGATGCCGTAGTACCTTCTGCGGAGGATATTAAGATTTTCTTTGAGGAGAGTGTCTCTCCTTGGTCTGAGGAAGACAAAAAAATTTTGAAACAGATTGAAGGGCAGTTCCAGGAAATATTCCATCCACCCACAGATACGGAGGATGGAGCCGATAGCTACGGTGGCAACAGTGATCAAGGAACTGGTTCCCTTAGTGAACCAGACCTTGAACGCCCTCCCGAGCGCCCCGGAATCTTGGTCCCCGGGTACAATTATGTTGGTCCTGGTAATCCTTTGGATAATGCTCCCGCTAAGGG
>PPV3-924
GTGTTGTTGGATTTACACAAATTTGCTAAGGATGCCGTAGTGCCTTCTGCGGATGATATTAAAATTTTCTTTGAGGAGAGTGTATCTCCGTGGTCTGAGGAAGACAAAAAAATTTTGAAACAGATTGAAGGGCAGTTCCAGGAAATATTCCATCCACCCACAGATACGGAGGATGGAGCCGATAGCTACGGTGGCAACAGTGATCAAGGAACTGGTTCCCTTAGTGAACCAGACCTTGAACGCCCTCCCGAGCGCCCCGGAATCTTGGTCCCCGGGTACAATTATGTTGGTCCTGGTAATCCTTTGGATAATGCTCCCGCTAAGGG
>PPV3-925
GTGTTGTTGGATTTACACAAATTTGCTAAGGATGCCGTAGTACCTTCTGCGGATGATATTAAAATTTTCTTTGAGGAGAGTGTATCTCCTTGGTCTGAGGAAGACAAAAAAATTTTGAAACAGATTGAAGGGCAGTTCCAGGAAATATTCCATCCACCCACAGATACGGAGGATGGAGCCGATAGCTACGGTGGCAACAGTGATCAAGGAACTGGTTCCCTTAGTGAACCAGACCTTGAACGCCCTCCCGAGCGCCCCGGAATCTTGGTCCCCGGGTACAATTATGTTGGTCCTGGTAATCCTTTGGATAATGCTCCCGCTAAGGG
>PPV3-926
TCTCCTTGGTCTGAGGAAGACAAAAAAATTTTGAAACAGATTGAAGGGCAGTTCCAGGAAATATTCCATCCACCCACAGATACGGAGGATGGAGCCGATAGCTACGGTGGCAACAGTGATCAAGGAACTGGTTCCCTTAGTGAACCAGACCTTGAACGCCCTCCCGAGCGCCCCGGAATCTTGGTCCCCGGGTACAATTATGTTGGTCCTGGTAATCCTTTGGATAATGCTCCCGCTAAGGG
>PPV3-928
TCTCCGTGGTCTGAGGAAGACAAAAAAATTTTGAAACAGATTGAAGGGCAGTTCCAGGAAATATTCCATCCACCCACAGATACGGAGGATGGAGCCGATAGCTACGGTGGCAACAGTGATCAAGGAACTGGTTCCCTTAGTGAACCAGACCTTGAACGCCCTCCCGAGCGCCCCGGAATCTTGGTCCCCGGGTACAATTATGTTGGTCCTGGTAATCCTTTGGATAATGCTCCCGCTAAGGG
>PPV3-929
TCTCCTTGGTCTGAGGAAGACAAAAAAATTTTGAAACAGATTGAAGGGCAGTTCCAGGAAATATTCCATCCACCCACAGATACGGAGGATGGAGCCGATAGCTACGGTGGCAACAGTGATCAAGGAACTGGTTCCCTTAGTGAACCAGACCTTGAACGCCCTCCCGAGCGCCCCGGAATCTTGGTCCCCGGGTACAATTATGTTGGTCCTGGTAATCCTTTGGATAATGCTCCCGCTAAGGG
>PPV3-930
TCTCCTTGGTCTGAGGAAGACAAAAAAATTTTGAAACAGATTGAAGGGCAGTTCCAGGAAATATTCCATCCACCCACAGATACGGAGGATGGAGCCGATAGCTACGGTGGCAACAGTGATCAAGGAACTGGTTCCCTTAGTGAACCAGACCTTGAACGCCCTCCCGAGCGCCCCGGAATCTTGGTCCCCGGGTACAATTATGTTGGTCCTGGTAATCCTTTGGATAATGCTCCCGCTAAGGG
>PPV3-931
TCTCCTTGGTCTGAGGAAGACAAAAAAATTTTGAAACAGATTGAAGGGCAGTTCCAGGAAATAATCCATCCACCCACAGATACGGAGGATGGAGCCGATAGCTACGGTGGCAACAGTGATCAAGGAACTGGTTCCCTTAGTGAACCAGACCTTGAACGCCCTCCCGAGCGCCCCGGAATCTTGGTCCCCGGGTACAATTATGTTGGTCCTGGTAATCCTTTGGATAATGCTCCCGCTAAGGG
>PPV3-932
TCTCCTTGGTCTGAGGAAGACAAAAAAATTTTGAAACAGATTGAAGGGCAGTTCCAGGAAATATTCCATCCACCCACAGATACGGAGGATGGAGCCGATAGCTACGGTGGCAACAGTGATCAAGGAACTGGTTCCCTTAGTGAACCAGACCTTGAACGCCCTCCCGAGCGCCCCGGAATCTTGGTCCCCGGGTACAATTATGTTGGTCCTGGTAATCCTTTGGATAATGCTCCCGCTAAGGG
>PPV3-933
TCTCCGTGGTCTGAGGAAGACAAAAAAATTTTGAAACAGATTGAAGGGCAGTTCCAGGAAATATTCCATCCACCCACAGATACGGAGGATGGAGCCGATAGCTACGGTGGCAACAGTGATCAAGGAACTGGTTCCCTTAGTGAACCAGACCTTGAACGCCCTCCCGAGCGCCCCGGAATCTTGGTCCCCGGGTACAATTATGTTGGTCCTGGTAATCCTTTGGATAATGCTCCCGCTAAGGG
>PPV3-934
TCTCCTTGGTCTGAGGAAGACAAAAAAATTTTGAAACAGATTGAGGGGCAGTTCCAGGAAATATTCCATCCACCCACAGATACGGAGGATGGAGCCGATAGCTACGGTGGCAACAGTGATCAAGGAACTGGTTCCCTTAGTGAACCAGACCTTGAACGCCCTCCCGAGCGCCCCGGAATCTTGGTCCCCGGGTACAATTATGTTGGTCCTGGTAATCCTTTGGATAATGCTCCCGCTAAGGA
>PPV3-935
TCTCCGTGGTCTGAGGAAGACAAAAAAATTTTGAAACAGATTGAAGGGCAGTTCCAGGAAATATTCCATCCACCCACAGATACGGAGGATGGAGCCGATAGCTACGGTGGCAACAGTGATCAAGGAACTGGTTCCCTTAGTGAACCAGACCTTGAACGCCCTCCCGAGCGCCCCGGAATCTTGGTCCCCGGGTACAATTATGTTGGTCCTGGTAATCCTTTGGATAATGCTCCCGCTAAGGG
>PPV3-936
TCTCCGTGGTCTGAGGAAGACAAAAAAATTTTGAAACAGATTGAAGGGCAGTTCCAGGAAATATTCCATCCACCCACAGATACGGAGGATGGAGCCGATAGCTACGGTGGCAACAGTGATCAAGGAACTGGTTCCCTTAGTGAACCAGACCTTGAACGCCCTCCCGAGCGCCCCGGAATCTTGGTCCCCGGGTACAATTATGTTGGTCCTGGTAATCCTTTGGATAATGCTCCCGCTAAGGG
>PPV3-941
TCTCCTTGGTCTGAGGAAGACAAAAAAATTTTGAAACAGATTGAAGGGCAGTTCCAGGAAATATTCCATCCACCCACAGATACGGAGGATGGAGCCGATAGCTACGGTGGCAACAGTGATCAAGGAACTGGTTCCCTTAGTGAACCAGACCTTGAACGCCCTCCCGAGCGCCCCGGAATCTTGGTCCCCGGGTACAATTATGTTGGTCCTGGTAATCCTTTGGATAATGCTCCCGCTAAGGG
>PPV3-942
TCTCCTTGGTCTGAGGAAGACAAAAAAATTTTGAAACAGATTGAAGGGCAGTTCCAGGAAATATTCCATCCACCCACAGATACGGAGGATGGAGCCGATAGCTACGGTGGCAACAGTGATCAAGGAACTGGTTCCCTTAGTGAACCAGACCTTGAACGCCCTCCCGAGCGCCCCGGAATCTTGGTCCCCGGGTACAATTATGTTGGTCCTGGTAATCCTTTGGATAATGCTCCCGCTAAGGG
>PPV3-945
TCTCCTTGGTCTGAGGAAGACAAAAAAATTTTGAAACAGATTGAAGGGCAGTTCCAGGAAATATTCCATCCACCCACAGATACGGAGGATGGAGCCGATAGCTACGGTGGCAACAGTGATCAAGGAACTGGTTCCCTTAGTGAACCAGACCTTGAACGCCCTCCCGAGCGCCCCGGAATCTTGGTCCCCGGGTACAATTATGTTGGTCCTGGTAATCCTTTGGATAATGCTCCCGCTAAGGG
>PPV3-946
TCTCCTTGGTCTGAGGAAGACAAAAAAATTTTGAAACAGATTGAAGGGCAGTTCCAGGAAATATTCCATCCACCCACAGATACGGAGGATGGAGCCGATAGCTACGGTGGCAACAGTGATCAAGGAACTGGTTCCCTTAGTGAACCAGACCTTGAACGCCCTCCCGAGCGCCCCGGAATCTTGGTCCCCGGGTACAATTATGTTGGTCCTGGTAATCCTTTGGATAATGCTCCCGCTAAGGG
>PPV3-947
TCTCCTTGGTCTGAGGAAGACAAAAAAATTTTGAAACAGATTGAAGGGCAGTTCCAGGAAATATTCCATCCACCCACAGATACGGAGGATGGAGCCGATAGCTACGGTGGCAACAGTGATCAAGGAACTGGTTCCCTTAGTGAACCAGACCTTGAACGCCCTCCCGAGCGCCCCGGAATCTTGGTCCCCGGGTACAATTATGTTGGTCCTGGTAATCCTTTGGATAATGCTCCCGCTAAGGG
>PPV3-948
TCTCCTTGGTCTGAGGAAGACAAAAAAATTTTGAAACAGATTGAAGGGCAGTTCCAGGAAATATTCCATCCACCCACAGATACGGAGGATGGAGCCGATAGCTACGGTGGCAACAGTGATCAAGGAACTGGTTCCCTTAGTGAACCAGACCTTGAACGCCCTCCCGAGCGCCCCGGAATCTTGGTCCCCGGGTACAATTATGTTGGTCCTGGTAATCCTTTGGATAATGCTCCCGCTAAGGG
>PPV3-950
TCTCCTTGGTCTGAGGAAGACAAAAAAATTTTGAAACAGATTGAAGGGCAGTTCCAGGAAATATTCCATCCACCCACAGATACGGAGGATGGAGCCGATAGCTACGGTGGCAACAGTGATCAAGGAACTGGTTCCCTTAGTGAACCAGACCTTGAACGCCCTCCCGAGCGCCCCGGAATCTTGGTCCCCGGGTACAATTATGTTGGTCCTGGTAATCCTTTGGATAATGCTCCCGCTAAGGG
>PPV3-951
TTACACAAATTTGCAAAGGATGCCGTAGTACCTTCTGCGGAGGATATTAAGATTTTCTTTGAGGAGAGTGTCTCTCCTTGGTCTGAGGAAGACAAAAAAATTTTGAAACAGATTGAAGGGCAGTTCCAGGAAATATTCCATCCACCCACAGATACGGAGGATGGAGCCGATAGCTACGGTGGCAACAGTGATCAAGGAACTGGTTCCCTTAGTGAACCAGACCTTGAACGCCCTCCCGAGCGCCCCGGAATCTTGGTCCCCGGGTACAATTATGTTGGTCCTGGTAATCCTTTGGATAATGCTCCCGCTAAGGGACCA
>PPV3-952
GTGTTGTTGGATTTACACAAATTTGCAAAGGATGCCGTAGTACCTTCTGCGGAGGATATTAAGATTTTCTTTGAGGAGAGTGTCTCTCCTTGGTCTGAGGAAGACAAAAAAATTTTGAAACAGATTGAAGGGCAGTTCCAGGAAATATTCCATCCACCCACAGATACGGAGGATGGAGCCGATAGCTACGGTGGCAACAGTGATCAAGGAACTGGTTCCCTTAGTGAACCAGACCTTGAACGCCCTCCCGAGCGCCCCGGAATCTTGGTCCCCGGGTACAATTATGTTGGTCCTGGTAATCCTTTGGATAATGCTCCCGCTAAGGGACCAG
>PPV3-961
GTGTTGTTGGATTTACACAAATTTGCAAAGGATGCCGTAGTACCTTCTGCGGAGGATATTAAGATTTTCTTTGAGGAGAGTGTCTCTCCTTGGTCTGAGGAAGACAAAAAAATTTTGAAACAGATTGAAGGGCAGTTCCAGGAAATATTCCATCCACCCACAGATACGGAGGATGGAGCCGATAGCTACGGTGGCAACAGTGATCAAGGAACTGGTTCCCTTAGTGAACCAGACCTTGAACGCCCTCCCGAGCGCCCCGGAATCTTGGTCCCCGGGTACAATTATGTTGGTCCTGGTAATCCTTTGGATAATGCTCCCGCTAAGGGACCA
>PPV3-962
AAATTTGCAAAGGATGCCGTAGTACCTTCTGCGGAGGATATTAAGATTTTCTTTGAGGAGAGTGTCTCTCCTTGGTCTGAGGAAGACAAAAAAATTTTGAAACAGATTGAAGGGCAGTTCCAGGAAATATTCCATCCACCCACAGATACGGAGGATGGAGCCGATAGCTACGGTGGCAACAGTGATCAAGGAACTGGTTCCCTTAGTGAACCAGACCTTGAACGCCCTCCCGAGCGCCCCGGAATCTTGGTCCCCGGGTACAATTATGTTGGTCCTGGTAATCCTTTGGATAATGCTCCCGCTAAGGGACCA
>PPV3-964
AAATTTGCAAAGGATGCCGTAGTACCTTCTGCGGAGGATATTAAGATTTTCTTTGAGGAGAGTGTCTCTCCTTGGTCTGAGGAAGACAAAAAAATTTTGAAACAGATTGAAGGGCAGTTCCAGGAAATATTCCATCCACCCACAGATACGGAGGATGGAGCCGATAGCTACGGTGGCAACAGTGATCAAGGAACTGGTTCCCTTAGTGAACCAGACCTTGAACGCCCTCCCGAGCGCCCCGGAATCTTGGTCCCCGGGTACAATTATGTTGGTCCTGGTAATCCTTTGGATAATGCTCCCGCTAAGGGACCA
>PPV3-965
AAATTTGCAAAGGATGCCGTAGTACCTTCTGCGGAGGATATTAAGATTTTCTTTGAGGAGAGTGTCTCTCCTTGGTCTGAGGAAGACAAAAAAATTTTGAAACAGATTGAAGGGCAGTTCCAGGAAATATTCCATCCACCCACAGATACGGAGGATGGAGCCGATAGCTACGGTGGCAACAGTGATCAAGGAACTGGTTCCCTTAGTGAACCAGACCTTGAACGCCCTCCCGAGCGCCCCGGAATCTTGGTCCCCGGGTACAATTATGTTGGTCCTGGTAATCCTTTGGATAATGCTCCCGCTAAGGGACCAG
>PPV3-966
AAATTTGCAAAGGATGCCGTAGTACCTTCTGCGGAGGATATTAAGATTTTCTTTGAGGAGAGTGTCTCTCCTTGGTCTGAGGAAGACAAAAAAATTTTGAAACAGATTGAAGGGCAGTTCCAGGAAATATTCCATCCACCCACAGATACGGAGGATGGAGCCGATAGCTACGGTGGCAACAGTGATCAAGGAACTGGTTCCCTTAGTGAACCAGACCTTGAACGCCCTCCCGAGCGCCCCGGAATCTTGGTCCCCGGGTACAATTATGTTGGTCCTGGTAATCCTTTGGATAATGCTCCCGCTAAGGGAC
>PPV3-970
AAATTTGCTAAGGATGCCGTAGTACCTTCTGCGGAGGATATTAAAATTTTCTTTGAGGAGAGTGTATCTCCTTGGTCTGAGGAAGACAAAAAAATTTTGAAACAGATTGAAGGGCAGTTCCAGGAAATATTCCATCCACCCACAGATACGGAGGATGGAGCCGATAGCTACGGTGGCAACAGTGATCAAGGAACTGGTTCCCTTAGTGAACCAGACCTTGAACGCCCTCCCGAGCGCCCCGGAATCTTGGTCCCCGGGTACAATTATGTTGGTCCTGGTAATCCTTTGGATAATGCTCCCGCTAAGGGACC
>PPV3-971
AAATTTGCAAAGGATGCCGTAGTACCTTCTGCGGAGGATATTAAGATTTTCTTTGAGGAGAGTGTCTCTCCTTGGTCTGAGGAAGACAAAAAAATTTTGAAACAGATTGAAGGGCAGTTCCAGGAAATATTCCATCCACCCACAGATACGGAGGATGGAGCCGATAGCTACGGTGGCAACAGTGATCAAGGAACTGGTTCCCTTAGTGAACCAGACCTTGAACGCCCTCCCGAGCGCCCCGGAATCTTGGTCCCCGGGTACAATTATGTTGGTCCTGGTAATCCTTTGGATAATGCTCCCGCTAAGGGAC
>PPV3-972
CCTTCTGCGGATGATATTAAAATTTTCTTTGAGGAGAGTGTATCTCCTTGGTCTGAGGAAGACAAAAAAATTTTGAAACAGATTGAAGGGCAGTTCCAGGAAATATTCCATCCACCCACAGATACGGAGGATGGAGCCGATAGCTACGGTGGCAACAGTGATCAAGGAACTGGTTCCCTTAGTGAACCAGACCTTGAACGCCCTCCCGAGCGCCCCGGAATCTTGGTCCCCGGGTACAATTATGTTGGTCCTGGTAATCCTTTGGATAATGCTCCCGCTAAGGGACCAG
>PPV3-979
CCTTCTGCGGATGATATTAAAATTTTCTTTGAGGAGAGTGTATCTCCGTGGTCTGAGGAAGACAAAAAAATTTTGAAACAGATTGAAGGGCAGTTCCAGGAAATATTCCATCCACCCACAGATACGGAGGATGGAGCCGATAGCTACGGTGGCAACAGTGATCAAGGAACTGGTTCCCTTAGTGAACCAGACCTTGAACGCCCTCCCGAGCGCCCCGGAATCTTGGTCCCCGGGTACAATTATGTTGGTCCTGGTAATCCTTTGGATAATGCTCCCGCTAAGGGACCAG
>PPV3-980
CCTTCTGCGGATGATATTAAAATTTTCTTTGAGGAGAGTGTATCTCCGTGGTCTGAGGAAGACAAAAAAATTTTGAAACAGATTGAAGGGCAGTTCCAGGAAATATTCCATCCACCCACAGATACGGAGGATGGAGCCGATAGCTACGGTGGCAACAGTGATCAAGGAACTGGTTCCCTTAGTGAACCAGACCTTGAACGCCCTCCCGAGCGCCCCGGAATCTTGGTCCCCGGGTACAATTATGTTGGTCCTGGTAATCCTTTGGATAATGCTCCCGCTAAGGGACCAG
>PPV3-1130
AAATTTGCAAAGGATGCCGTAGTACCTTCTGCGGAGGATATTAAGATTTTCTTTGAGGAGAGTGTCTCTCCTTGGTCTGAGGAAGACAAAAAAATTTTGAAACAGATTGAAGGGCAGTTCCAGGAAATATTCCATCCACCCACAGATACGGAGGATGGAGCCGATAGCTACGGTGGCAACAGTGATCAAGGAACTGGTTCCCTTAGTGAACCAGACCTTGAACGCCCTCCCGAGCGCCCCGGAATCTTGGTCCCCGGGTACAATTATGTTGGTCCTGGTAATCCTTTGGATAATGCTCCCGCTAAGGGACCAG
>PPV3-1135
AAATTTGCAAAGGATGCCGTAGTACCTTCTGCGGAGGATATTAAGATTTTCTTTGAGGAGAGTGTCTCTCCTTGGTCTGAGGAAGACAAAAAAATTTTGAAACAGATTGAAGGGCAGTTCCAGGAAATATTCCATCCACCCACAGATACGGAGGATGGAGCCGATAGCTACGGTGGCAACAGTGATCAAGGAACTGGTTCCCTTAGTGAACCAGACCTTGAACGCCCTCCCGAGCGCCCCGGAATCTTGGTCCCCGGGTACAATTATGTTGGTCCTGGTAATCCTTTGGATAATGCTCCCGCTAAGGGACCA
>PPV3-1136
AAATTTGCAAAGGATGCCGTAGTACCTTCTGCGGAGGATATTAAGATTTTCTTTGAGGAGAGTGTTTCTCCTTGGTCTGAGGAAGACAAAAAAATTTTGAAACAGATTGAAGGGCAGTTCCAGGAAATATTCCATCCACCCACAGATACGGAGGATGGAGCCGATAGCTACGGTGGCAACAGTGATCAAGGAACTGGTTCCCTTAGTGAACCAGACCTTGAACGCCCTCCCGAGCGCCCCGGAATCTTGGTCCCCGGGTACAATTATGTTGGTCCTGGTAATCCTTTGGATAATGCTCCCGCTAAGGGACCAG
>PPV3-1211
AAATTTGCTAAGGATGCCGTAGTGCCTTCTGCGGAGGATATTAAAATTTTCTTTGAGGAGAGTGTATCTCCTTGGTCTGAGGAAGACAAAAAAATTTTGAAACAGATTGAAGGGCAGTTCCAGGAAATATTCCATCCACCCACAGATACGGAGGATGGAGCCGATAGCTACGGTGGCAACAGTGATCAAGGAACTGGTTCCCTTAGTGAACCAGACCTTGAACGCCCTCCCGAGCGCCCCGGAATCTTGGTCCCCGGGTACAATTATGTTGGTCCTGGTAATCCTTTGGATAATGCTCCCGCTAAGGGACCA
>PPV3-1213
AAATTTGCTAAGGATGCCGTAGTGCCTTCTGCGGAGGATATTAAAATTTTCTTTGAGGAGAGTGTATCTCCTTGGTCTGAGGAAGACAAAAAAATTTTGAAACAGATTGAAGGGCAGTTCCAGGAAATATTCCATCCACCCACAGATACGGAGGATGGAGCCGATAGCTACGGTGGCAACAGTGATCAAGGAACTGGTTCCCTTAGTGAACCAGACCTTGAACGCCCTCCCGAGCGCCCCGGAATCTTGGTCCCCGGGTACAATTATGTTGGTCCTGGTAATCCTTTGGATAATGCTCCCGCTAAGGGACCA
>PPV3-1214
AAATTTGCAAAGGATGCCGTAGTACCTTCTGCGGAGGATATTAAGATTTTCTTTGAGGAGAGTGTCTCTCCTTGGTCTGAGGAAGACAAAAAAATTTTGAAACAGATTGAAGGGCAGTTCCAGGAAATATTCCATCCACCCACAGATACGGAGGATGGAGCCGATAGCTACGGTGGCAACAGTGATCAAGGAACTGGTTCCCTTAGTGAACCAGACCTTGAACGCCCTCCCGAGCGCCCCGGAATCTTGGTCCCCGGGTACAATTATGTTGGTCCTGGTAATCCTTTGGATAATGCTCCCGCTAAGGGACCA
>PPV3-1215
AAATTTGCAAAGGATGCCGTAGTACCTTCTGCGGAGGATATTAAGATTTTCTTTGAGGAGAGTGTCTCTCCTTGGTCTGAGGAAGACAAAAAAATTTTGAAACAGATTGAAGGGCAGTTCCAGGAAATATTCCATCCACCCACAGATACGGAGGATGGAGCCGATAGCTACGGTGGCAACAGTGATCAAGGAACTGGTTCCCTTAGTGAACCAGACCTTGAACGCCCTCCCGAGCGCCCCGGAATCTTGGTCCCCGGGTACAATTATGTTGGTCCTGGTAATCCTTTGGATAATGCTCCCGCTAAGGGACCA
>PPV3-1216
AAATTTGCAAAGGATGCCGTAGTACCTTCTGCGGAGGATATTAAGATTTTCTTTGAGGAGAGTGTCTCTCCTTGGTCTGAGGAAGACAAAAAAATTTTGAAACAGATTGAAGGGCAGTTCCAGGAAATATTCCATCCACCCACAGATACGGAGGATGGAGCCGATAGCTACGGTGGCAACAGTGATCAAGGAACTGGTTCCCTTAGTGAACCAGACCTTGAACGCCCTCCCGAGCGCCCCGGAATCTTGGTCCCCGGGTACAATTATGTTGGTCCTGGTAATCCTTTGGATAATGCTCCCGCTAAGGGACCAG
>PPV3-1218
AAATTTGCTAAGGATGCCGTAGTGCCTTCTGCGGAGGATATTAAAATTTTCTTTGAGGAGAGTGTATCTCCTTGGTCTGAGGAAGACAAAAAAATTTTGAAACAGATTGAAGGGCAGTTCCAGGAAATATTCCATCCACCCACAGATACGGAGGATGGAGCCGATAGCTACGGTGGCAACAGTGATCAAGGAACTGGTTCCCTTAGTGAACCAGACCTTGAACGCCCTCCCGAGCGCCCCGGAATCTTGGTCCCCGGGTACAATTATGTTGGTCCTGGTAATCCTTTGGATAATGCTCCCGCTAAGGGACCA
>PPV3-1219
AAATTTGCAAAGGATGCCGTAGTACCTTCTGCGGAGGATATTAAGATTTTCTTTGAGGAGAGTGTCTCTCCTTGGTCTGAGGAAGACAAAAAAATTTTGAAACAGATTGAAGGGCAGTTCCAGGAAATATTCCATCCACCCACAGATACGGAGGATGGAGCCGATAGCTACGGTGGCAACAGTGATCAAGGAACTGGTTCCCTTAGTGAACCAGACCTTGAACGCCCTCCCGAGCGCCCCGGAATCTTGGTCCCCGGGTACAATTATGTTGGTCCTGGTAATCCTTTGGATAATGCTCCCGCTAAGGGACCAG
>PPV3-1221
AAATTTGCAAAGGATGCCGTAGTACCTTCTGCGGAGGATATTAAGATTTTCTTTGAGGAGAGTGTCTCTCCTTGGTCTGAGGAAGACAAAAAAATTTTGAAACAGATTGAAGGGCAGTTCCAGGAAATATTCCATCCACCCACAGATACGGAGGATGGAGCCGATAGCTACGGTGGCAACAGTGATCAAGGAACTGGTTCCCTTAGTGAACCAGACCTTGAACGCCCTCCCGAGCGCCCCGGAATCTTGGTCCCCGGGTACAATTATGTTGGTCCTGGTAATCCTTTGGATAATGCTCCCGCTAAGGGACCAG
>PPV3-1222
ATTTGCAAGGATGCCGTAGTACCTTCTGCGGAGGATATTAAGATTTTCTTTGAGGAGAGTGTCTCTCCTTGGTCTGAGGAAGACAAAAAAATTTTGAAACAGATTGAAGGGCAGTTCCAGGAAATATTCCATCCACCCACAGATACGGAGGATGGAGCCGATAGCTACGGTGGCAACAGTGATCAAGGAACTGGTTCCCTTAGTGAACCAGACCTTGAACGCCCTCCCGAGCGCCCCGGAATCTTGGTCCCCGGGTACAATTATGTTGGTCCTGGTAATCCTTTGGATAATGCTCCCGCTAAGGGACCAG
>PPV3-1223
ATTTGCAAGGATGCCGTAGTACCTTCTGCGGAGGATATTAAGATTTTCTTTGAGGAAAGTGTCTCTCCTTGGTCTGAGGAAGACAAAAAAATTTTGAAACAGATTGAAGGGCAGTTCCAGGAAATATTCCATCCACCCACAGATACGGAGGATGGAGCCGATAGCTACGGTGGCAACAGTGATCAAGGAACTGGTTCCCTTAGTGAACCAGACCTTGAACGCCCTCCCGAGCGCCCCGGAATCTTGGTCCCCGGGTACAATTATGTTGGTCCTGGTAATCCTTTGGATAATGCTCCCGCTAAGGGACCA
>PPV3-1224
AAATTTGCAAAGGATGCCGTAGTACCTTCTGCGGAGGATATTAAGATTTTCTTTGAGGAGAGTGTCTCTCCTTGGTCTGAGGAAGACAAAAAAATTTTGAAACAGATTGAAGGGCAGTTCCAGGAAATATTCCATCCACCCACAGATACGGAGGATGGAGCCGATAGCTACGGTGGCAACAGTGATCAAGGAACTGGTTCCCTTAGTGAACCAGACCTTGAACGCCCTCCCGAGCGCCCCGGAATCTTGGTCCCCGGGTACAATTATGTTGGTCCTGGTAATCCTTTGGATAATGCTCCCGCTAAGGGACC
>PPV3-1225
ATTTGCAAGGATGCCGTACTACCTTCTGCGGAGGATATTAAAATTTTCTTTGAGGAAAGTGTCTCTCCTTGGTCTGAGGAAGACAAAAAAATTTTGAAACAGATTGAAGGGCAGTTCCAGGAAATATTCCATCCACCCACAGATACGGAGGATGGAGCCGATAGCTACGGTGGCAACAGTGATCAAGGAACTGGTTCCCTTAGTGAACCAGACCTTGAACGCCCTCCCGAGCGCCCCGGAATCTTGGTCCCCGGGTACAATTATGTTGGTCCTGGTAATCCTTTGGATAATGCTCCCGCTAAGGGACCAG
>PPV3-1226
AAATTTGCAAAGGATGCCGTAGTACCTTCTGCGGAGGATATTAAGATTTTCTTTGAGGAGAGTGTCTCTCCTTGGTCTGAGGAAGACAAAAAAATTTTGAAACAGATTGAAGGGCAGTTCCAGGAAATATTCCATCCACCCACAGATACGGAGGATGGAGCCGATAGCTACGGTGGCAACAGTGATCAAGGAACTGGTTCCCTTAGTGAACCAGACCTTGAACGCCCTCCCGAGCGCCCCGGAATCTTGGTCCCCGGGTACAATTATGTTGGTCCTGGTAATCCTTTGGATAATGCTCCCGCTAAGGGACCAG
>PPV3-1227
AAATTTGCTAAGGATGCCGTAGTGCCTTCTGCGGAGGATATTAAAATTTTCTTTGAGGAGAGTGTATCTCCTTGGTCTGAGGAAGACAAAAAAATTTTGAAACAGATTGAAGGGCAGTTCCAGGAAATATTCCATCCACCCACAGATACGGAGGATGGAGCCGATAGCTACGGTGGCAACAGTGATCAAGGAACTGGTTCCCTTAGTGAACCAGACCTTGAACGCCCTCCCGAGCGCCCCGGAATCTTGGTCCCCGGGTACAATTATGTTGGTCCTGGTAATCCTTTGGATAATGCTCCCGCTAAGGGACCAG
>PPV3-1228
AAATTTGCTAAGGATGCCGTAGTGCCTTCTGCGGAGGATATTAAAATTTTCTTTGAGGAGAGTGTATCTCCTTGGTCTGAGGAAGACAAAAAAATTTTGAAACAGATTGAAGGGCAGTTCCAGGAAATATTCCATCCACCCACAGATACGGAGGATGGAGCCGATAGCTACGGTGGCAACAGTGATCAAGGAACTGGTTCCCTTAGTGAACCAGACCTTGAACGCCCTCCCGAGCGCCCCGGAATCTTGGTCCCCGGGTACAATTATGTTGGTCCTGGTAATCCTTTGGATAATGCTCCCGCTAAGGGACC
>PPV3-1229
AAATTTGCTAAGGATGCCGTAGTGCCTTCTGCGGAGGATATTAAAATTTTCTTTGAGGAGAGTGTATCTCCTTGGTCTGAGGAAGACAAAAAAATTTTGAAACAGATTGAAGGGCAGTTCCAGGAAATATTCCATCCACCCACAGATACGGAGGATGGAGCCGATAGCTACGGTGGCAACAGTGATCAAGGAACTGGTTCCCTTAGTGAACCAGACCTTGAACGCCCTCCCGAGCGCCCCGGAATCTTGGTCCCCGGGTACAATTATGTTGGTCCTGGTAATCCTTTGGATAATGCTCCCGCTAAGGGACCAG
>PPV3-1230
AAATTTGCTAAGGATGCCGTAGTGCCTTCTGCGGAGGATATTAAAATTTTCTTTGAGGAGAGTGTCTCTCCTTGGTCTGAGGAAGACAAAAAAATTTTGAAACAGATTGAAGGGCAGTTCCAGGAAATATTCCATCCACCCACAGATACGGAGGATGGAGCCGATAGCTACGGTGGCAACAGTGATCAAGGAACTGGTTCCCTTAGTGAACCAGACCTTGAACGCCCTCCCGAGCGCCCCGGAATCTTGGTCCCCGGGTACAATTATGTTGGTCCTGGTAATCCTTTGGATAATGCTCCCGCTAAGGGACCAG
>PPV3-1231
AAATTTGCAAAGGATGCCGTAGTACCTTCTGCGGAGGATATTAAGATTTTCTTTGAGGAGAGTGTCTCTCCTTGGTCTGAGGAAGACAAAAAAATTTTGAAACAGATTGAAGGGCAGTTCCAGGAAATATTCCATCCACCCACAGATACGGAGGATGGAGCCGATAGCTACGGTGGCAACAGTGATCAAGGAACTGGTTCCCTTAGTGAACCAGACCTTGAACGCCCTCCCGAGCGCCCCGGAATCTTGGTCCCCGGGTACAATTATGTTGGTCCTGGTAATCCTTTGGATAATGCTCCCGCTAAGGGACCAG
>PPV4-68
GGAGGGGGGGCAACTAATGAGAAAGGGACATGGGTGGGAGGGACACAATTTACCGATACATCTATTAGGACATTTGGTACTAGAAGATGTGTTCTCTCAGCGTTTCCTGACACTTACTGTTCTATGATGTCTGGAGACGCTATACCTTCTATTATTTTTAATACACCATGGTACTATTATGATCTAAACATTATGTCCTGCCATTTCTCTCCAAGTGCTTTTCAAACTTTAATTGAAGATTATGATGCATTTAGACCTAGATCGCTAACAGTTCATTTAAAAGAGCTTGTAATAAAAGATGTATGTCAGCAACAAGGTTTACAAGCTGAGCAGGTATCTGACAATAACTCTGCTACACTGCTTGCTTTTGAAGATGTTAATTATGAACTTCCATATGTT…
>PPV4-69
GGAGGGGGGGCAACTAATGAGAAAGGGACATGGGTGGGAGGGACACAATTTACCGATACATCTATTAGGACATTTGGTACTAGAAGATGTGTTCTCTCAGCGTTTCCTGACACTTACTGTTCTATGATGTCTGGAGACGCTATACCTTCTATTATTTTTAATACACCATGGTACTATTATGATCTAAACATTATGTCCTGCCATTTCTCTCCAAGTGCTTTTCAAACTTTAATTGAAGATTATGATGCATTTAGACCTAGATCGCTAACAGTTCATTTAAAAGAGCTTGTAATAAAAGATGTATGTCAGCAACAAGGTTTACAAGCTGAGCAGGTATCTGACAATAACTCTGCTACACTGCTTGCTTTTGAAGATGTTAATTATGAACTTCCATATGTT…
>PPV4-141
CTTGACGAAGCAGCTCTTCGACATGATACAAGGTACAAAACAATGCAGAAACACGGTCACTGGCCTCATTTATGGGCACCATTTGTTGACAGACAGATGAGCCAAGAAATTCAACAGGTTTTAAAAGGTTCTACAAAACTGAGCCAAAAACTACTTGCTAACTTCATCATAGCACTATGGCGAGCAAAAGAAAAAATAGGAGCTCCTATATATGAGATTGTAAAAGGGGTTTTTCCAAGTGTTGATAAAAAAACTGTTGAAAGCCTTTTACCGCACCCTGACCCTATACCTGCTCCTCCATCTTCTCCACAGCGAGGATCCAAACGTGCATCTCCTCCTCAGAGTCCTAATGCACATGATGAAGATACAATGAGCGGGCACAAGCGTCAGAAAACTATG…
>PPV4-901
GAGCTTTGCGGGACGGTAGGGGGGGCAACTAATGAGAAAGGGACATGGGTGGGAGGGACACAATTTACCGATACATCTATTAAGACATTTGGTACTATAAGATGTGTTCTCTCAGCGTTTCCTGACACTTACTGTTCTATGATGTCCGGAGACGCTATACCTTCTATTATTTTTAATACACCATGGTACTACTATGATCTAAACATTATGTCCTGCCATTTCTCTCCAAGTGCTTTTCAAACGTTAATTGAAGATTATGATGCATTTAGACCTAGATCACTAACAGTTCATTTAAAAGAGCTTGTAATAAAAGATGTATGTCAGCAACAAGGTTTACAAGCTGAGCAGGTATCTGACAATAACTCTGCTACACTGCTTGCTTTTGAAGATGTTAATTAT…
>PPV4-945
GAGCTTTGCGGGACGGGAGGGGGGGCAACTAATGAGAAAGGGACATGGGTGGGAGGGACACAATTTACCGATACATCTATTAGGACATTTGGTACTAGAAGATGTGTTCTCTCAGCGTTTCCTGACACTTACTGTTCTATGATGTCCGGAGACGCTATACCTTCTATTATTTTTAATACACCATGGTACTATTATGATCTAAACATTATGTCCTGCCATTTCTCTCCAAGTGCTTTTCAAACTTTAATTGAAGATTATGATGCATTTAGACCTAGATCGCTAACAGTTCATTTAAAAGAGCTTGTAATAAAAGATGTATGTCAGCAACAAGGTTTACAAGCTGAGCAGGTATCTGACAATAACTCTGCTACACTGCTTGCTTTTGAAGATGTTAATTAT…
>PPV4-946
GAGCTTTGCGGGACGGGAGGGGGGGCAACTAATGAGAAAGGGACATGGGTGGGAGGGACACAATTTACCGATACATCTATTAGGACATTTGGTACTAGAAGATGTGTTCTCTCAGCGTTTCCTGACACTTACTGTTCTATGATGTCCGGAGACGCTATACCTTCTATTATTTTTAATACACCATGGTACTATTATGATCTAAACATTATGTCCTGCCATTTCTCTCCAAGTGCTTTTCAAACTTTAATTGAAGATTATGATGCATTTAGACCTAGATCGCTAACAGTTCATTTAAAAGAGCTTGTAATAAAAGATGTATGTCAGCAACAAGGTTTACAAGCTGAGCAGGTATCTGACAATAACTCTGCTACACTGCTTGCTTTTGAAGATGTTAATTAT…
>PPV4-950
GAGCTTTGCGGGACGGGAGGGGGGGCAACTAATGAGAAAGGGACATGGGTGGGAGGGACACAATTTACCGATACATCTCTTAAGACCTTTGGACCCATTTGATGTGATCTCTCAGCGTTTCCTGACACTTACTGTTCTATGATGTCCGGAGACGCTATACCTTCTATTATTTTTAATACACCATGGTACTATTATGATCTAAACATTATGTCCTGCCATTTCTCTCCAAGTGCTTTTCAAACTTTAATTGAAGATTATGATGCATTTAGACCTAGATCGCTAACAGTTCATTTAAAAGAGCTTGTAATAAAAGATGTATGTCAGCAACAAGGTTTACAAGCTGAGCAGGTATCTGACAATAACTCTGCTACACTGCTTGCTTTTGAAGATGTTAATTAT…
>PPV4-953
GGGACATGGGTGGCAGGGACACAATTTACCGATACATCTATTAAGACATTTGGTACTATAAGATGTGTTCTCTCAGCGTTTCCTGACACTTACTGTTCTATGATGTCCGGATACGCTATACCTTCTATTATTTTTAATACACCATGGTACTATTATGATCTAAACATTATGTCCTGCCATTTCTCTCCAAGTGCTTTTCAAACTTTAATTGAAGATTATGATGCATTTAGACCTACATCGCTAACAGTTCATTTAAAAGAGCTTGTAATAAAAGATGTATGTCAGCAACAAGGTTTACAAGCTGAGCAGGTATCTGACAATAACTCTGCTACACTGCTTGCTTTTGAAGATGTTAATTATGAACTTCCATATGTTTTAGGTGGTGGTCAAGTATCTGTG
>PPV4-957
GCTTTGCGGGAGGGAGGGGGGGCAACTAATGAGAAAGGGACATGGGTGGGAGGGACACAATTTACCGATACATCTATTAGGACATTTGGTACTAGAAGATGTGTTCTCTCAGCGTTTCCTGACACTTACTGTTCTATGATGTCCGGAGACGCTATACCTTCTATTATTTTTAATACACCATGGTACTACTATGATCTAAACATTATGTCCTGCCATTTCTCTCCAAGTGCTTTTCAAACGTTAATTGAAGATTATGATGCATTTAGACCTAGATCACTAACAGTTCATTTAAAAGAGCTTGTAATAAAAGATGTATGTCAGCAACAAGGTTTACAAGCTGAGCAGGTATCTGACAATAACTCTGCTACACTGCTTGCTTTTGAAGATGTTAATTATGAA…
>PPV4-959
AAAGGGACATGGGTGGGAGGGACACAATTTACCGATACATCTATTAAGACATTTGGTACTATAAGATGTGTTCTCTCAGCGTTTCCTGACACTTACTGTTCTATGATGTCCGGAGACGCTATACCTTCTATTATTTTTAATACACCATGGTACTATTATGATCTAAACATTATGTCCTGCCATTTCTCTCCAAGTGCTTTTCAAACTTTAATTGAAGATTATGATGCATTTAGACCTAGATCGCTAACAGTTCATTTAAAAGAGCTTGTAATAAAAGATGTATGTCAGCAACAAGGTTTACAAGCTGAGCAGGTATCTGACAATAACTCTGCTACACTGCTTGCTTTTGAAGATGTTAATTATGAACTTCCATATGTTTTAGGTGGTGGTCAAGTATCT…
>PPV4-960
TTTACCGATACATCTATTGAGACATTTGGACCCATAAGATGTGTTCTCTCAGCGTTTCCTGACACTTACTGTTCTATGATGTCCGGAGACGCTATACCTTCTATTATTTTTAATACACCATGGTACTATTATGATCTAAACATTATGTCCTGCCATTTCTCTCCAAGTGCTTTTCAAACTTTAATTGAAGATTATGATGCATTTAGACCTAGATCGCTAACAGTTCATTTAAAAGAGCTTGTAATAAAAGATGTATGTCAGCAACAAGGTTTACAAGCTGAGCAGGTATCTGACAATAACTCTGCTACACTGCTTGCTTTTGAAGATGTTAATTATGAACTTCCATATGTTTTAGGTGGTGGTCAAGTATCTGTG
>PPV4-962
CTTTGCGGGACGGGAGGGGGGGCAACTAATGAGAAAGGGACATGGGTGGGAGGGACACAATTTACCGATACATCTATTAGGACATTTGGTACTAGAAGATGTGTTCTCTCAGCGTTTCCTGACACTTACTGTTCTATGATGTCCGGAGACGCTATACCTTCTATTATTTTTAATACACCATGGTACTACTATGATCTAAACATTATGTCCTGCCATTTCTCTCCAAGTGCTTTTCAAACGTTAATTGAAGATTATGATGCATTTAGACCTAGATCACTAACAGTTCATTTAAAAGAGCTTGTAATAAAAGATGTATGTCAGCAACAAGGTTTACAAGCTGAGCAGGTATCTGACAATAACTCTGCTACACTGCTTGCTTTTGAAGATGTTAATTATGAA…
>PPV4-965
TTTACCGATACATCTATTAAGACCTTTGGAACTATAAGATGTGTTCTCTCACCGTTTCCTGACACTTACTGGTCTATTAGGTCCGGATACCCTATACCTTCTATTATTTTTAATCCACCATGGTACTACCATGATCTACACATTCTGTCCTGCCATTTCACTCCAACCGTTTTACACACGTTAATTGAAGATTATGATGCATTTAAACCTATATCACTAACAGTTCATTTAAAAGAGCTTGTAATAAAAGATGTATGTCAGCAACAAGGTTTACAAGCTGAGCAGGTATCTGACAATAACTCTGCTACACTGCTTGCTTTTGAAGATGTTAATTATGAACTTCCATATGTTTTAGGTGGTGGTCAAGTATCTGTG
>PPV4-966
TTTACCGATACATCTATTAAGACATTTGGTACTATAAGATGTGTTCTCTCAGCGTTTCCTGACACTTACTGTTCTATGATGTCCGGAGACGCTATACCTTCTATTATTTTTAATACACCATGGTACTACTATGATCTAAACATTATGTCCTGCCATTTCTCTCCAAGTGCTTTTCAAACGTTAATTGAAGATTATGATGCATTTAGACCTAGATCACTAACAGTTCATTTAAAAGAGCTTGTAATAAAAGATGTATGTCAGCAACAAGGTTTACAAGCTGAGCAGGTATCTGACAATAACTCTGCTACACTGCTTGCTTTTGAAGATGTTAATTATGAACTTCCATATGTTTTAGGTGGTGGTCAAGTATCTGTG
>PPV4-967
TTTCCCGATACATCTATTAAGACCTTTGGAACCATAAGATGTATTCTCTCACCGATTCCTGACACTAACTGGTCCACTAGGCCTGGATACCCTATACCTTCTATTATTTTTAACCCACCAGGGTACAATCATGATCTACACTTTATTTCCTGCCATTTCACTCCTACCGTTTTACTCACGTTAATTGAGGATTATGATGCATTTAAACCTACATCGCTAACACTTCATTTAAAAAAGCTTG
>PPV4-975
TTTACCGATACATCTATTGAGACATTTGGACCCATTAGATGTGTTCTCTCAGCGATTCCTGACTCATACTGGTCCTCTAGGCCTGGATACCCTATACCTTCTATGAATTTTAACCCACCATGGTACTACCCTGATCTACTCATTCTTTCCTGCTTGTTCACTCCTTCCGTTGTACTCATGTTAATTGAAGATTATGATGCACTTAAAGCTACATCACTAACA
>PPV4-977
TGCTTTTCTGTGCCTAAACATCTAATTCCATATGTTTTAGGTGGTGGTCAAGTATCTGTGCAGGGACATCT
>PPV4-979
TTTACCGATACATCTATTGAGACATTTGGACACATTAGATGGATTCTCTCACCGATTCCTGACACTAACTGGTCCTCTAGGCCTGGATTCCCTATACCTTCTATTAATATTAACCCACCGGGGTACTATCCTCATCTACTCTTTCTGTCCTGCTTGTTCACTCCTTCCGTTGTACTCATGTTGATTGAGGATTATGATGCATTTAAAGCTATATCGATAACACATCATTT
>PPV4-982
GCTTTGCGGGAGGGAGGGGGGGCAACTAATGAGAAAGGGACATGGGTGGGAGGGACACAATTTACCGATACATCTATTAGGACATTTGGTACTAGAAGATGTGTTCTCTCAGCGTTTCCTGACACTTACTGTTCTATGATGTCCGGAGACGCTATACCTTCTATTATTTTTAATACACCATGGTACTACTATGATCTAAACATTATGTCCTGCCATTTCTCTCCAAGTGCTTTTCAAACGTTAATTGAAGATTATGATGCATTTAGACCTAGATCACTAACAGTTCATTTAAAAGAGCTTGTAATAAAAGATGTATGTCAGCAACAAGGTTTACAAGCTGAGCAGGTATCTGACAATAACTCTGCTACACTGCTTGCTTTTGAAGATGTTAATTATGAA…
>PPV5-55
AATAAACACGGAGCATGGAAAAGCACAGATGAAGGGTTTATTTATAATTATTTGCTAAAAAAACTACCACTGAAAGAATGTCTTTATGCATGGACTACAATTGGAGGTACAATAGGTGAAGCCTGTTTAAATACAGAAAAAAGAAAAGAACTATTAGATAATAGACAAGATCCAGCAGTTATTGAAGAATTATCTGCTCCCATGTACAAATGTGCCACTGGAGAAAAAATGCTAGACATTGTACAGTGGTTGGTGGACAATAATATTTGTTCTGAATCCAGATGGGAGGGAAAAAATGCTCTAAGCTTATACTCATTCTTAGCCACACAAGCTGGAGGATATATGGCAAAACAATGCTTAAGAATCGCTCAGCAAAAATTACTAAAAGAAAAATCACTA…
>PPV5-66
AATAAACACGGAGCATGGAAAAGCACAGATGAAGGGTTTATTTATAATTATTTGCTAAAAAAACTACCACTGAAAGAATGTCTTTATGCATGGACTACAATTGGAGGTACAATAGGTGAAGCCTGTTTAAATACAGAAAAAAGAAAAGAACTATTAGATAATAGACAAGATCCAGCAGTTATTGAAGAATTATCTGCTCCCATGTACAAATGTGCCACTGGAGAAAAAATGCTAGACATTGTACAGTGGTTGGTGGACAATAATATTTGTTCTGAATCCAGATGGGAGGGAAAAAATGCTCTAAGCTTATACTCATTCTTAGCCACACAAGCTGGAGGATATATGGCAAAACAATGCTTAAGAATCGCTCAGCAAAAATTACTAAAAGAAAAATCACTA…
>PPV5-67
AATAAACACGGAGCATGGAAAAGCACAGATGAAGGGTTTATTTATAATTATTTGCTAAAAAAACTACCACTGAAAGAATGTCTTTATGCATGGACTACAATTGGAGGTACAATAGGTGAAGCCTGTTTAAATACAGAAAAAAGAAAAGAACTATTAGATAATAGACAAGATCCAGCAGTTATTGAAGAATTATCTGCTCCCATGTACAAATGTGCCACTGGAGAAAAAATGCTAGA
>PPV5-111
AGCACAGATGAAGGGTTTATTTATAATTATTTGCTAAAAAAACTACCACTGAAAGAATGTCTTTATGCATGGACTACAATTGGAGGTACAATAGGTGAAGCCTGTTTAAATACAGAAAAAAGAAAAGAACTATTAGATAATAGACAAGATCCAGCAGTTATTGAAGAATTATCTGCTCCCATGTACAAATGTGCCACTGGAGAAAAAATGCTAGACATTGTACAGTGGTTGGTGGACAATAATATTTGTTCTGAATCCAGATGGGAGGGAAAAAATGCTCTAAGCTTATACTCATTCTTAGCCACACAAGCTGGAGGATATATGGCAAAACAATGCTTAAGAATCGCTCAGCAAAAATTACTAAAAGAAAAATCACTAGGGTTAACCTTAATGGATTTT…
>PPV5-112
AATAAACACGGAGCATGGAAAAGCACAGATGAAGGGTTTATTTATAATTATTTGCTAAAAAAACTACCACTGAAAGAATGTCTTTATGCATGGACTACAATTGGAGGTACAATAGGTGAAGCCTGTTTAAATACAGAAAAAAGAAAAGAACTATTAGATAATAGACAAGATCCAGCAGTTATTGAAGAATTATCTGCTCCCATGTACAAATGTGCCACTGGAGAAAAAATGCTAGACATTGTACAGTGGTTGGTGGACAATAATATTTGTTCTGAATCCAGATGGGAGGGAAAAAATGCTCTAAGCTTATACTCATTCTTAGCCACACAAGCTGGAGGATATATGGCAAAACAATGCTTAAGAATCGCTCAGCAAAAATTACTAAAAGAAAAATCACTA…
>PPV5-737
ACAGATGAAGGGTTTATTTATAATTATTTGCTAAAAAAACTACCACTGAAAGAATGTCTTTATGCATGGACTACAATTGGAGGTACAATAGGTGAAGCCTGTTTAAATACAGAAAAAAGAAAAGAACTATTAGATAATAGACAAGATCCAGCAGTTATTGAAGAATTATCTGCTCCCATGTACAAATGTGCCACTGGAGAAAAAATGCTAGACATTGTACAGTGGTTGGTGGACAATAATATTTGTTCTGAATCCAGATGGGAGGGAAAAAATGCTCTAAGCTTATACTCATTCTTAGCCACACAAGCTGGAGGATATATGGCAAAACAATGCTTAAGAATCGCTCAGCAAAAATTACTAAAAGAAAAATCACTAGGGTTAACCTTAATGGATTTTAAA…
>PPV5-740
AGCACAGATGAAGGGTTTATTTATAATTATTTGCTAAAAAAACTACCACTGAAAGAATGTCTTTATGCATGGACTACAATTGGAGGTACAATAGGTGAAGCCTGTTTAAATACAGAAAAAAGAAAAGAACTATTAGATAATAGACAAGATCCAGCAGTTATTGAAGAATTATCTGCTCCCATGTACAAATGTGCCACTGGAGAAAAAATGCTAGACATTGTACAGTGGTTGGTGGACAATAATATTTGTTCTGAATCCAGATGGGAGGGAAAAAATGCTCTAAGCTTATACTCATTCTTACCCACACAAGCTGGAGGATATATGGCAAAACAATGCTTAAGAATCGCTCAGCAAAAATTACTAAAAGAAAAATCACTAGGGTTAACCTTAATGGATTTT…
>PPV5-776
AGCACAGATGAAGGGTTTATTTATAATTATTTGCTAAAAAAACTACCACTGAAAGAATGTCTTTATGCATGGACTACAATTGGAGGTACAATAGGTGAAGCCTGTTTAAATACAGAAAAAAGAAAAGAACTATTAGATAATAGACAAGATCCAGCAGTTATTGAAGAATTATCTGCTCCCATGTACAAATGTGCCACTGGAGAAAAAATGCTAGACATTGTACAGTGGTTGGTGGACAATAATATCTGTTCTGAATCCAGATGGGAGGGAAAAAATGCTCTAAGCTTATACTCATTCTTAGCCACACAAGCTGGAGGATATATGGCAAAACAATGCTTAAGAATCGCTCAGCAAAAATTACTAAAAGAAAAATCACTAGGGTTAACCTTAATGGATTTT…
>PPV5-790
AGCACAGATGAAGGGTTTATTTATAATTATTTGCTAAAAAAACTACCACTGAAAGAATGTCTTTATGCATGGACTACAATTGGAGGTACAATAGGTGAAGCCTGTTTAAATACAGAAAAAAGAAAAGAACTATTAGATAATAGACAAGATCCAGCAGTTATTGAAGAATTATCTGCTCCCATGTACAAATGTGCCACTGGAGAAAAAATGCTAGACATTGTACAGTGGTTGGTGGACAATAATATCTGTTCTGAATCCAGATGGGAGGGAAAAAATGCTCTAAGCTTATACTCATTCTTAGCCACACAAGCTGGAGGATATATGGCAAAACAATGCTTAAGAATCGCTCAGCAAAAATTACTAAAAGAAAAATCACTAGGGTTAACCTTAATGGATTTT…
>PPV5-793
AGCACAGATGAAGGGTTTATTTATAATTATTTGCTAAAAAAACTACCACTGAAAGAATGTCTTTATGCATGGACTACAATTGGAGGTACAATAGGTGAAGCCTGTTTAAATACAGAAAAAAGAAAAGAACTATTAGATAATAGACAAGATCCAGCAGTTATTGAAGAATTATCTGCTCCCATGTACAAATGTGCCACTGGAGAAAAAATGCTAGACATTGTACAGTGGTTGGTGGACAATAATATCTGTTCTGAATCCAGATGGGAGGGAAAAAATGCTCTAAGCTTATACTCATTCTTAGCCACACAAGCTGGAGGATATATGGCAAAACAATGCTTAAGAATCGCTCAGCAAAAATTACTAAAAGAAAAATCACTAGGGTTAACCTTAATGGATTTT…
>PPV5-800
AGCACAGATGAAGGGTTTATTTATAATTATTTGCTAAAAAAACTACCACTGAAAGAATGTCTTTATGCATGGACTACAATTGGAGGTACAATAGGTGAAGCCTGTTTAAATACAGAAAAAAGAAAAGAACTATTAGATAATAGACAAGATCCAGCAGTTATTGAAGAATTATCTGCTCCCATGTACAAATGTGCCACTGGAGAAAAAATGCTAGACATTGTACAGTGGTTGGTGGACAATAATATCTGTTCTGAATCCAGATGGGAGGGAAAAAATGCTCTAAGCTTATACTCATTCTTAGCCACACAAGCTGGAGGATATATGGCAAAACAATGCTTAAGAATCGCTCAGCAAAAATTACTAAAAGAAAAATCACTAGGGTTAACCTTAATGGATTTT…
>PPV5-847
AGCACAGATGAAGGGTTTATTTATAATTATTTGCTAAAAAAACTACCACTGAAAGAATGTCTTTATGCATGGACTACAATTGGAGGTACAATAGGTGAAGCCTGTTTAAATACAGAAAAAAGAAAAGAACTATTAGATAATAGACAAGATCCAGCAGTTATTGAAGAATTATCTGCTCCCATGTACAAATGTGCCACTGGAGAAAAAATGCTAGACATTGTACAGTGGTTGGTGGACAATAATATTTGTTCTGAATCCAGATGGGAGGGAAAAAATGCTCTAAGCTTATACTCATTCTTAGCCACACAAGCTGGAGGATATATGGCAAAACAATGCTTAAGAATCGCTCAGCAAAAATTACTAAAAGAAAAATCACTAGGGTTAACCTTAATGGATTTT…
>PPV5-851
AGCACAGATGAAGGGTTTATTTATAATTATTTACTAAAAAAACTACCACTGAAAGAATGTCTTTATGCATGGACTACAATTGGAGGTACAATAGGTGAAGCCTGTTTAAATACAGAAAAAAGAAAAGAACTATTAGATAATAGACAAGATCCAGCAGTTATTGAAGAATTATCTGCTCCCATGTACAAATGTGCCACTGGAGAAAAAATGCTAGACATTGTACAGTGGTTGGTGGACAATAATATTTGTTCTGAATCCAGATGGGAGGGAAAAAATGCTCTAAGCTTATACTCATTCTTAGCCACACAAGCTGGAGGATATATGGCAAAACAATGCTTAAGAATCGCTCAGCAAAAATTACTAAAAGAAAAATCACTAGGGTTAACCTTAATGGATTTT…
>PPV5-877
AGCACAGATGAAGGGTTTATTTATAATTATTTGCTAAAAAAACTACCACTGAAAGAATGTCTTTATGCATGGACTACAATTGGAGGTACAATAGGTGAAGCCTGTTTAAATACAGAAAAAAGAAAAGAACTATTAGATAATAGACAAGATCCAGCAGTTATTGAAGAATTATCTGCTCCCATGTACAAATGTGCCACTGGAGAAAAAATGCTAGACATTGTACAGTGGTTGGTGGACAATAATATTTGTTCTGAATCCAGATGGGAGGGAAAAAATGCTCTAAGCTTATACTCATTCTTAGCCACACAAGCTGGAGGATATATGGCAAAACAATGCTTAAGAATCGCTCAGCAAAAATTACTAAAAGAAAAATCACTAGGGTTAACCTTAATGGATTTT…
>PPV5-878
AGCACAGATGAAGGGTTTATTTATAATTATTTGCTAAAAAAACTACCACTGAAAGAATGTCTTTATGCATGGACTACAATTGGAGGTACAATAGGTGAAGCCTGTTTAAATACAGAAAAAAGAAAAGAACTATTAGATAATAGACAAGATCCAGCAGTTATTGAAGAATTATCTGCTCCCATGTACAAATGTGCCACTGGAGAAAAAATGCTAGACATTGTACAGTGGTTGGTGGACAATAATATTTGTTCTGAATCCAGATGGGAGGGAAAAAATGCTCTAAGCTTATACTCATTCTTAGCCACACAAGCTGGAGGATATATGGCAAAACAATGCTTAAGAATCGCTCAGCAAAAATTACTAAAAGAAAAATCACTAGGGTTAACCTTAATGGATTTT…
>PPV5-881
AGCACAGATGAAGGGTTTATTTATAATTATTTGCTAAAAAAACTACCACTGAAAGAATGTCTTTATGCATGGACTACAATTGGAGGTACAATAGGTGAAGCCTGTTTAAATACAGAAAAAAGAAAAGAACTATTAGATAATAGACAAGATCCAGCAGTTATTGAAGAATTATCTGCTCCCATGTACAAATGTGCCACTGGAGAAAAAATGCTAGACATTGTACAGTGGTTGGTGGACAATAATATTTGTTCTGAATCCAGATGGGAGGGAAAAAATGCTCTAAGCTTATACTCATTCTTAGCCACACAAGCTGGAGGATATATGGCAAAACAATGCTTAAGAATCGCTCAGCAAAAATTACTAAAAGAAAAATCACTAGGGTTAACCTTAATGGACTTT…
>PPV5-911
AGCACAGATGAAGGGTTTATTTATAATTATTTGCTAAAAAAACTACCACTAAAAGAATGTCTTTATGCATGGACTACAATTGGAGGTACAATAGGTGAAGCCTGTTTAAATACAGAAAAAAGAAAAGAACTATTAGATAATAGACAAGATCCAGCAGTTATTGAAGAATTATCTGCTCCCATGTACAAATGTGCCACTGGAGAAAAAATGCTAGACATTGTACAGTGGTTGGTGGACAATAATATTTGTTCTGAATCCAGATGGGAGGGAAAAAATGCTCTAAGCTTATACTCATTCTTAGCCACACAAGCTGGAGGATATATGGCAAAACAATGCTTAAGAATCGCTCAGCAAAAATTACTAAAAGAAAAATCACTAGGGTTAACCTTAATGGATTTT…
>PPV5-939
AGCACAGATGAAGGGTTTATTTATAATTATTTGCTAAAAAAACTACCACTGAAAGAATGTCTTTATGCATGGACTACAATTGGAGGTACAATAGGTGAAGCCTGTTTAAATACAGAAAAAAGAAAAGAACTATTAGATAATAGACAAGATCCAGCAGTTATTGAAGAATTATCTGCTCCCATGTACAAATGTGCCACTGGAGAAAAAATGCTAGACATTGTACAGTGGTTGGTGGACAATAATATTTGTTCTGAATCCAGATGGGAGGGAAAAAATGCTCTAAGCTTATACTCATTCTTAGCCACACAAGCTGGAGGATATATGGCAAAACAATGCTTAAGAATCGCTCAGCAAAAATTACTAAAAGAAAAATCACTAGGGTTAACCTTAATGGATTTT…
>PPV5-941
AGCACAGATGAAGGGTTTATTTATAATTATTTGCTAAAAAAACTACCACTGAAAGAATGTCTTTATGCATGGACTACAATTGGAGGTACAATAGGTGAAGCCTGTTTAAATACAGAAAAAAGAAAAGAACTATTAGATAATAGACAAGATCCAGCAGTTATTGAAGAATTATCTGCTCCCATGTACAAATGTGCCACTGGAGAAAAAATGCTAGACATTGTACAGTGGTTGGTGGACAATAATATTTGTTCTGAATCCAGATGGGAGGGAAAAAATGCTCTAAGCTTATACTCATTCTTAGCCACACAAGCTGGAGGATATATGGCAAAACAATGCTTAAGAATCGCTCAGCAAAAATTACTAAAAGAAAAATCACTAGGGTTAACCTTAATGGATTTT…
>PPV5-943
AGCACAGATGAAGGGTTTATTTATAATTATTTGCTAAAAAAACTACCACTGAAAGAATGTCTTTATGCATGGACTACAATTGGAGGTACAATAGGTGAAGCCTGTTTAAATACAGAAAAAAGAAAAGAACTATTAGATAATAGACAAGATCCAGCAGTTATTGAAGAATTATCTGCTCCCATGTACAAATGTGCCACTGGAGAAAAAATGCTAGACATTGTACAGTGGTTGGTGGACAATAATATTTGTTCTGAATCCAGATGGGAGGGAAAAAATGCTCTAAGCTTATACTCATTCTTAGCCACACAAGCTGGAGGATATATGGCAAAACAATGCTTAAGAATCGCTCAGCAAAAATTACTAAAAGAAAAATCACTAGGGTTAACCTTAATGGATTTT…
>PPV5-947
AGCACAGATGAAGGGTTTATTTATAATTATTTGCTAAAAAAACTACCACTGAAAGAATGTCTTTATGCATGGACTACAATTGGAGGTACAATAGGTGAAGCCTGTTTAAATACAGAAAAAAGAAAAGAACTATTAGATAATAGACAAGATCCAGCAGTTATTGAAGAATTATCTGCTCCCATGTACAAATGTGCCACTGGAGAAAAAATGCTAGACATTGTACAGTGGTTGGTGGACAATAATATTTGTTCTGAATCCAGATGGGAGGGAAAAAATGCTCTAAGCTTATACTCATTCTTAGCCACACAAGCTGGAGGATATATGGCAAAACAATGCTTAAGAATCGCTCAGCAAAAATTACTAAAAGAAAAATCACTAGGGTTAACCTTAATGGATTTT…
>PPV5-954
AGCACAGATGAAGGGTTTATTTATAATTATTTGCTAAAAAAACTACCACTGAAAGAATGTCTTTATGCATGGACTACAATTGGAGGTACAATAGGTGAAGCCTGTTTAAATACAGAAAAAAGAAAAGAACTATTAGATAATAGACAAGATCCAGCAGTTATTGAAGAATTATCTGCTCCCATGTACAAATGTGCCACTGGAGAAAAAATGCTAGACATTGTACAGTGGTTGGTGGACAATAATATTTGTTCTGAATCCAGATGGGAGGGAAAAAATGCTCTAAGCTTATACTCATTCTTAGCCACACAAGCTGGAGGATATATGGCAAAACAATGCTTAAGAATCGCTCAGCAAAAATTACTAAAAGAAAAATCACTAGGGTTAACCTTAATGGATTTT…
>PPV5-961
CGCACAGATGAAGGGTTTATTTATAATTATTTGCTAAAAAAACTACCACTGAAAGAATGTCTTTATGCATGGACTACAATTGGAGGTACAATAGGTGAAGCCTGTTTAAATACAGAAAAAAGAAAAGAACTATTAGATAATAGACAAGATCCAGCAGTTATTGAAGAATTATCTGCTCCCATGTACAAATGTGCCACTGGAGAAAAAATGCTAGACATTGTACAGTGGTTGGTGGACAATAATATTTGTTCTGAATCCAGATGGGAGGGAAAAAATGCTCTAAGCTTATACTCATTCTTAGCCACACAAGCTGGAGGATATATGGCAAAACAATGCTTAAGAATCGCTCAGCAAAAATTACTAAAAGAAAAATCACTAGGGTTAACCTTAATGGATTTT…
>PPV5-975
AGCACAGATGAAGGGTTTATTTATAATTATTTGCTAAAAAAACTACCACTGAAAGAATGTCTTTATGCATGGACTACAATTGGAGGTACAATAGGTGAAGCCTGTTTAAATACAGAAAAAAGAAAAGAACTATTAGATAATAGACAAGATCCAGCAGTTATTGAAGAATTATCTGCTCCCATGTACAAATGTGCCACTGGAGAAAAAATGCTAGACATTGTACAGTGGTTGGTGGACAATAATATTTGTTCTGAATCCAGATGGGAGGGAAAAAATGCTCTAAGCTTATACTCATTCTTAGCCACACAAGCTGGAGGATATATGGCAAAACAATGCTTAAGAATCGCTCAGCAAAAATTACTAAAAGAAAAATCACTAGGGTTAACCTTAATGGATTTT…
>PPV5-979
AGCACAGATGAAGGGTTTATTTATAATTATTTGCTAAAAAAACTACCACTGAAAGAATGTCTTTATGCATGGACTACAATTGGAGGTACAATAGGTGAAGCCTGTTTAAATACAGAAAAAAGAAAAGAACTATTAGATAATAGACAAGATCCAGCAGTTATTGAAGAATTATCTGCTCCCATGTACAAATGTGCCACTGGAGAAAAAATGCTAGACATTGTACAGTGGTTGGTGGACAATAATATTTGTTCTGAATCCAGATGGGAGGGAAAAAATGCTCTAAGCTTATACTCATTCTTAGCCACACAAGCTGGAGGATATATGGCAAAACAATGCTTAAGAATCGCTCAGCAAAAATTACTAAAAGAAAAATCACTAGGGTTAACCTTAATGGATTTT…
>PPV5-980
AGCACAGATGAAGGGTTTATTTATAATTATTTGCTAAAAAAACTACCACTGAAAGAATGTCTTTATGCATGGACTACAATTGGAGGTACAATAGGTGAAGCCTGTTTAAATACAGAAAAAAGAAAAGAACTATTAGATAATAGACAAGATCCAGCAGTTATTGAAGAATTATCTGCTCCCATGTACAAATGTGCCACTGGAGAAAAAATGCTAGACATTGTACAGTGGTTGGTGGACAATAATATTTGTTCTGAATCCAGATGGGAGGGAAAAAATGCTCTAAGCTTATACTCATTCTTAGCCACACAAGCTGGAGGATATATGGCAAAACAATGCTTAAGAATCGCTCAGCAAAAATTACTAAAAGAAAAATCACTAGGGTTAACCTTAATGGATTTT…
>PPV5-1066
AGCACAGATGAAGGGTTTATTTATAATTATTTGCTAAAAAAACTACCACTGAAAGAATGTCTTTATGCATGGACTACAATTGGAGGTACAATAGGTGAAGCCTGTTTAAATACAGAAAAAAGAAAAGAACTATTAGATAATAGACAAGATCCAGCAGTTATTGAAGAATTATCTGCTCCCATGTACAAATGTGCCACTGGAGAAAAAATGCTAGACATTGTACAGTGGTTGGTGGACAATAATATTTGTTCTGAATCCAGATGGGAGGGAAAAAATGCTCTAAGCTTATACTCATTCTTAGCCACACAAGCTGGAGGATATATGGCAAAACAATGCTTAAGAATCGCTCAGCAAAAATTACTAAAAGAAAAATCACTAGGGTTAACCTTAATGGATTTT…
>PPV5-1076
AGCACAGATGAAGGGTTTATTTATAATTATTTGCTAAAAAAACTACCACTGAAAGAATGTCTTTATGCATGGACTACAATTGGAGGTACAATAGGTGAAGCCTGTTTAAATACAGAAAAAAGAAAAGAACTATTAGATAATAGACAAGATCCAGCAGTTATTGAAGAATTATCTGCTCCCATGTACAAATGTGCCACTGGAGAAAAAATGCTAGACATTGTACAGTGGTTGGTGGACAATAATATTTGTTCTGAATCCAGATGGGAGGGAAAAAATGCTCTAAGCTTATACTCATTCTTAGCCACACAAGCTGGAGGATATATGGCAAAACAATGCTTAAGAATCGCTCAGCAAAAATTACTAAAAGAAAAATCACTAGGGTTAACCTTAATGGATTTT…
>PPV5-1082
AGCACAGATGAAGGGTTTATTTATAATTATTTACTAAAAAAACTACCACTGAAAGAATGTCTTTATGCATGGACTACAATTGGAGGTACAATAGGTGAAGCCTGTTTAAATACAGAAAAAAGAAAAGAACTATTAGATAATAGACAAGATCCAGCAGTTATTGAAGAATTATCTGCTCCCATGTACAAATGTGCCACTGGAGAAAAAATGCTAGACATTGTACAGTGGTTGGTGGACAATAATATTTGTTCTGAATCCAGATGGGAGGGAAAAAATGCTCTAAGCTTATACTCATTCTTAGCCACACAAGCTGGAGGATATATGGCAAAACAATGCTTAAGAATCGCTCAGCAAAAATTACTAAAAGAAAAATCACTAGGGTTAACCTTAATGGATTTT…
>PPV5-1083
AGCACAGATGAAGGGTTTATTTATAATTATTTACTAAAAAAACTACCACTGAAAGAATGTCTTTATGCATGGACTACAATTGGAGGTACAATAGGTGAAGCCTGTTTAAATACAGAAAAAAGAAAAGAACTATTAGATAATAGACAAGATCCAGCAGTTATTGAAGAATTATCTGCTCCCATGTACAAATGTGCCACTGGAGAAAAAATGCTAGACATTGTACAGTGGTTGGTGGACAATAATATTTGTTCTGAATCCAGATGGGAGGGAAAAAATGCTCTAAGCTTATACTCATTCTTAGCCACACAAGCTGGAGGATATATGGCAAAACAATGCTTAAGAATCGCTCAGCAAAAATTACTAAAAGAAAAATCACTAGGGTTAACCTTAATGGATTTT…
>PPV5-1085
AGCACAGATGAAGGGTTTATTTATAATTATTTACTAAAAAAACTACCACTGAAAGAATGTCTTTATGCATGGACTACAATTGGAGGTACAATAGGTGAAGCCTGTTTAAATACAGAAAAAAGAAAAGAACTATTAGATAATAGACAAGATCCAGCAGTTATTGAAGAATTATCTGCTCCCATGTACAAATGTGCCACTGGAGAAAAAATGCTAGACATTGTACAGTGGTTGGTGGACAATAATATTTGTTCTGAATCCAGATGGGAGGGAAAAAATGCTCTAAGCTTATACTCATTCTTAGCCACACAAGCTGGAGGATATATGGCAAAACAATGCTTAAGAATCGCTCAGCAAAAATTACTAAAAGAAAAATCACTAGGGTTAACCTTAATGGATTTT…
>PPV5-1087
AGCACAGATGAAGGGTTTATTTATAATTATTTACTAAAAAAACTACCACTGAAAGAATGTCTTTATGCATGGACTACAATTGGAGGTACAATAGGTGAAGCCTGTTTAAATACAGAAAAAAGAAAAGAACTATTAGATAATAGACAAGATCCAGCAGTTATTGAAGAATTATCTGCTCCCATGTACAAATGTGCCACTGGAGAAAAAATGCTAGACATTGTACAGTGGTTGGTGGACAATAATATTTGTTCTGAATCCAGATGGGAGGGAAAAAATGCTCTAAGCTTATACTCATTCTTAGCCACACAAGCTGGAGGATATATGGCAAAACAATGCTTAAGAATCGCTCAGCAAAAATTACTAAAAGAAAAATCACTAGGGTTAACCTTAATGGATTTT…
>PPV5-1097
AGCACAGATGAAGGGTTTATTTATAATTATTTACTAAAAAAACTACCACTGAAAGAATGTCTTTATGCATGGACTACAATTGGAGGTACAATAGGTGAAGCCTGTTTAAATACAGAAAAAAGAAAAGAACTATTAGATAATAGACAAGATCCAGCAGTTATTGAAGAATTATCTGCTCCCATGTACAAATGTGCCACTGGAGAAAAAATGCTAGACATTGTACAGTGGTTGGTGGACAATAATATTTGTTCTGAATCCAGATGGGAGGGAAAAAATGCTCTAAGCTTATACTCATTCTTAGCCACACAAGCTGGAGGATATATGGCAAAACAATGCTTAAGAATCGCTCAGCAAAAATTACTAAAAGAAAAATCACTAGGGTTAACCTTAATGGATTTT…
>PPV5-1099
AGCACAGATGAAGGGTTTATTTATAATTATTTACTAAAAAAACTACCACTGAAAGAATGTCTTTATGCATGGACTACAATTGGAGGTACAATAGGTGAAGCCTGTTTAAATACAGAAAAAAGAAAAGAACTATTAGATAATAGACAAGATCCAGCAGTTATTGAAGAATTATCTGCTCCCATGTACAAATGTGCCACTGGAGAAAAAATGCTAGACATTGTACAGTGGTTGGTGGACAATAATATTTGTTCTGAATCCAGATGGGAGGGAAAAAATGCTCTAAGCTTATACTCATTCTTAGCCACACAAGCTGGAGGATATATGGCAAAACAATGCTTAAGAATCGCTCAGCAAAAATTACTAAAAGAAAAATCACTAGGGTTAACCTTAATGGATTTT…
>PPV5-1101
AGCACAGATGAAGGGTTTATTTATAATTATTTACTAAAAAAACTACCACTGAAAGAATGTCTTTATGCATGGACTACAATTGGAGGTACAATAGGTGAAGCCTGTTTAAATACAGAAAAAAGAAAAGAACTATTAGATAATAGACAAGATCCAGCAGTTATTGAAGAATTATCTGCTCCCATGTACAAATGTGCCACTGGAGAAAAAATGCTAGACATTGTACAGTGGTTGGTGGACAATAATATTTGTTCTGAATCCAGATGGGAGGGAAAAAATGCTCTAAGCTTATACTCATTCTTAGCCACACAAGCTGGAGGATATATGGCAAAACAATGCTTAAGAATCGCTCAGCAAAAATTACTAAAAGAAAAATCACTAGGGTTAACCTTAATGGATTTT…
>PPV5-1102
AGCACAGATGAAGGGTTTATTTATAATTATTTACTAAAAAAACTACCACTGAAAGAATGTCTTTATGCATGGACTACAATTGGAGGTACAATAGGTGAAGCCTGTTTAAATACAGAAAAAAGAAAAGAACTATTAGATAATAGACAAGATCCAGCAGTTATTGAAGAATTATCTGCTCCCATGTACAAATGTGCCACTGGAGAAAAAATGCTAGACATTGTACAGTGGTTGGTGGACAATAATATTTGTTCTGAATCCAGATGGGAGGGAAAAAATGCTCTAAGCTTATACTCATTCTTAGCCACACAAGCTGGAGGATATATGGCAAAACAATGCTTAAGAATCGCTCAGCAAAAATTACTAAAAGAAAAATCACTAGGGTTAACCTTAATGGATTTT…
>PPV5-1104
AGCACAGATGAAGGGTTTATTTATAATTATTTACTAAAAAAACTACCACTGAAAGAATGTCTTTATGCATGGACTACAATTGGAGGTACAATAGGTGAAGCCTGTTTAAATACAGAAAAAAGAAAAGAACTATTAGATAATAGACAAGATCCAGCAGTTATTGAAGAATTATCTGCTCCCATGTACAAATGTGCCACTGGAGAAAAAATGCTAGACATTGTACAGTGGTTGGTGGACAATAATATTTGTTCTGAATCCAGATGGGAGGGAAAAAATGCTCTAAGCTTATACTCATTCTTAGCCACACAAGCTGGAGGATATATGGCAAAACAATGCTTAAGAATCGCTCAGCAAAAATTACTAAAAGAAAAATCACTAGGGTTAACCTTAATGGATTTT…
>PPV5-1213
AGCACAGATGAAGGGTTTATTTATAATTATTTGCTAAAAAAACTACCACTGAAAGAATGTCTTTATGCATGGACTACAATTGGAGGTACAATAGGTGAAGCCTGTTTAAATACAGAAAAAAGAAAAGAACTATTAGATAATAGACAAGATCCAGCAGTTATTGAAGAATTATCTGCTCCCATGTACAAATGTGCCACTGGAGAAAAAATGCTAGACATTGTACAGTGGTTGGTGGACAATAATATTTGTTCTGAATCCAGATGGGAGGGAAAAAATGCTCTAAGCTTATACTCATTCTTAGCCACACAAGCTGGAGGATATATGGCAAAACAATGCTTAAGAATCGCTCAGCAAAAATTACTAAAAGAAAAATCACTAGGGTTAACCTTAATGGATTTT…
>PPV5-1214
AGCACAGATGAAGGGTTTATTTATAATTATTTGCTAAAAAAACTACCACTGAAAGAATGTCTTTATGCATGGACTACAATTGGAGGTACAATAGGTGAAGCCTGTTTAAATACAGAAAAAAGAAAAGAACTATTAGATAATAGACAAGATCCAGCAGTTATTGAAGAATTATCTGCTCCCATGTACAAATGTGCCACTGGAGAAAAAATGCTAGACATTGTACAGTGGTTGGTGGACAATAATATTTGTTCTGAATCCAGATGGGAGGGAAAAAATGCTCTAAGCTTATACTCATTCTTAGCCACACAAGCTGGAGGATATATGGCAAAACAATGCTTAAGAATCGCTCAGCAAAAATTACTAAAAGAAAAATCACTAGGGTTAACCTTAATGGATTTT…
>PPV5-1215
AGCACAGATGAAGGGTTTATTTATAATTATTTGCTAAAAAAACTACCACTGAAAGAATGTCTTTATGCATGGACTACAATTGGAGGTACAATAGGTGAAGCCTGTTTAAATACAGAAAAAAGAAAAGAACTATTAGATAATAGACAAGATCCAGCAGTTATTGAAGAATTATCTGCTCCCATGTACAAATGTGCCACTGGAGAAAAAATGCTAGACATTGTACAGTGGTTGGTGGACAATAATATTTGTTCTGAATCCAGATGGGAGGGAAAAAATGCTCTAAGCTTATACTCATTCTTAGCCACACAAGCTGGAGGATATATGGCAAAACAATGCTTAAGAATCGCTCAGCAAAAATTACTAAAAGAAAAATCACTAGGGTTAACCTTAATGGATTTT…
>PPV6-59
CATGGGGATACCCATAGAACACATGAAGAGAGGATCTACAGTCTAGATACAGGTCTTGCTGCTATGCCACGTGCCGCTCATAGACCCACCCTTCAGCCCGGACCTAGGACTCTGTCTCATGCCGTACGCAGACCCGATGGTTCCACCGTGGTCACGGCTAATGCGTGTGCTTACGCTTACACCCAGGAGAATCCTCATCAGGAACCCTGGAGTGATCTCAATGTCAGACATACCATGTATAGGTTAGCCTATCAACGTCAAAAAGGTTTTCAGCAACCCGGGGACCCTCTTCATATTCGAACCCATGCTTGTTATGGGGACGGGGATGTTACCATTCCAAAAGAAGAGTCCTTATGGCCTACTGTTCTGGGTAGTTGCACAGAAAAGTCCCCTGCCTGT…
>PPV6-55
AGGGGCGATGGTCATGGTGATACTCATAGAACCCATGAAGAGAAGATCTACACTCTAGATACAGGTCTTGCTGCTATGCCCCGTGCTGCTCATAGACCCACTCTTCAGCCCGGACCTAGGACTCTGTCTCATGCCGTACGTAGACCCGATGGTTCCACCGTGGTCACGGCTAATGCGTGTGCTTACGCTTACACCCAGGAGAATCCTCATCAGGAACCCTGGAGTGATCTCAATGTCAGACATACCATGTATAGGTTAGCCTATCAACATCAAAAAGGGTTTCAGCAACCCGGAGACCCTCTTCATATTCGAACCCATGCTTGTTATGGGGACGGGGATGTTAACATTCCAAAAGATGAGTCCTTATGGCCTACTGTTCTGGGTAGCTGCACAGAAAAG…
>PPV6-66
GATGGTCATGGGGATACCCATAGAACACATGAAGAGAGGATCTACAGTCTAGATACAGGTCTTGCTGCTATGCCACGTGCCGCTCATAGACCCACCCTTCAGCCCGGACCTAGGACTCTGTCTCATGCCGTACGCAGACCCGATGGTTCCACCGTGGTCACGGCTAATGCGTGTGCTTACGCTTACACCCAGGAGAATCCTCATCAGGAACCCTGGAGTGATCTCAATGTCAGACATACCATGTATAGGTTAGCCTATCAACGTCAAAAAGGTTTTCAGCAACCCGGGGACCCTCTTCATATTCGAACCCATGCTTGTTATGGGGACGGGGATGTTACCATTCCAAAAGAAGAGTCCTTATGGCCTACTGTTCTGGGTAGTTGCACAGAAAAGTCCCCT…
>PPV6-68
AGGAGTGGGGTTCATCCTAATGATTTTCACACAAGGGGCGATGGTCATGGGGATACCCATAGAACACATGAAGAGAGGATCTACAGTCTAGATACAGGTCTTGCTGCTATGCCACGTGCCGCTCATAGACCCACCCTTCAGCCCGGACCTAGGACTCTGTCTCATGCCGTACGCAGACCCGATGGTTCCACCGTGGTCACGGCTAATGCGTGTGCTTACGCTTACACCCAGGAGAATCCTCATCAGGAACCCTGGAGTGATCTCAATGTCAGACATACCATGTATAGGTTAGCCTATCAACGTCAAAAAGGTTTTCAGCAACCCGGGGACCCTCTTCATATTCGAACCCATGCTTGTTATGGGGACGGGGATGTTACCATTCCAAAAGAAGAGTCCTTA…
>PPV6-109
TTTCACACAAGGGGCGATGGTCATGGGGATACCCATAGAACACATGAAGAGAGGATCTACAGTCTAGATACAGGTCTTGCTGCTATGCCACGTGCCGCTCATAGACCCACCCTTCAGCCCGGACCTAGGACTCTGTCTCATGCCGTACGCAGACCCGATGGTTCCACCGTGGTCACGGCTAATGCGTGTGCTTACGCTTACACCCAGGAGAATCCTCATCAGGAACCCTGGAGTGATCTCAATGTCAGACATACCATGTATAGGTTAGCCTATCAACGTCAAAAAGGTTTTCAGCAACCCGGGGACCCTCTTCATATTCGAACCCATGCTTGTTACGGGGACGGGGATGTTACCATTCCAAAAGAAGAGTCCTTATGGCCTACTGTTCTGGGTAGTTGC…
>PPV6-431
ACAGGGAGGAGTGGGGTTCATCCTAATGATTTTCACACAAGGGGCGATGGTCATGGGGATACCCATAGAACACATGAAGAGAGGATCTACAGTCTAGATACAGGTCTTGCTGCTATGCCACGTGCCGCTCATAGACCCACCCTTCAGCCCGGACCTAGGACTCTGTCTCATGCCGTACGCAGACCCGATGGTTCCACCGTGGTCACGGCTAATGCGTGTGCTTACGCTTACACCCAGGAGAATCCTCATCAGGAACCCTGGAGTGATCTCAATGTCAGACATACCATGTATAGGTTAGCCTATCAACGTCAAAAAGGTTTTCAGCAACCCGGGGACCCTCTTCATATTCGAACCCATGCTTGTTATGGGGACGGGGATGTTACCATTCCAAAAGAAGAG…
>PPV6-799
CATACAGGGAGGAGTGGGGTTCATCCTAGCGATTTCCACACCAGGGGCGATGGTCATGGTGATACTCATAGAACCCATGAAGAGAAAATCTACACTCTAGATACAGGTCTTGCTGCTATGCCCCGTGCTGCTCATAGACCCACTCTTCAGCCCGGACCTAGGACTCTGTCTCATGCCGTACGTAGACCCGATGGTTCCACCGTGGTCACGGCTAATGCGTGTGCTTACGCTTACACCCAGGAGAATCCTCATCAGGAACCCTGGAGTGATCTCAATGTCAGACATACCATGTATAGGTTAGCCTATCAACATCAAAAAGGGTTTCAGCAACCCGGAGACCCTCTTCATATTCGAACCCATGCTTGTTATGGGGACGGGGATGTTAACATTCCAAAAGAT…
>PPV6-802
CATACAGGGAGGAGTGGGGTTCATCCTAGCGATTTCCACACCAGGGGCGATGGTCATGGTGATACTCATAGAACCCATGAAGAGAAAATCTACACTCTAGATACAGGTCTTGCTGCTATGCCCCGTGCTGCTCATAGACCCACTCTTCAGCCCGGACCTAGGACTCTGTCTCATGCCGTACGTAGACCCGATGGTTCCACCGTGGTCACGGCTAATGCGTGTGCTTACGCTTACACCCAGGAGAATCCTCATCAGGAACCCTGGAGTGATCTCAATGTCAGACATACCATGTATAGGTTAGCCTATCAACATCAAAAAGGGTTTCAGCAACCCGGAGACCCTCTTCATATTCGAACCCATGCTTGTTATGGGGACGGGGATGTTAACATTCCAAAAGAT…
>PPV6-805
CATACAGGGAGGAGTGGGGTTCATCCTAGCGATTTCCACACCAGGGGCGATGGTCATGGTGATACTCATAGAACCCATGAAGAGAAAATCTACACTCTAGATACAGGTCTTGCTGCTATGCCCCGTGCTGCTCATAGACCCACTCTTCAGCCCGGACCTAGGACTCTGTCTCATGCCGTACGTAGACCCGATGGTTCCACCGTGGTCACGGCTAATGCGTGTGCTTACGCTTACACCCAGGAGAATCCTCATCAGGAACCCTGGAGTGATCTCAATGTCAGACATACCATGTATAGGTTAGCCTATCAACATCAAAAAGGGTTTCAGCAACCCGGAGACCCTCTTCATATTCGAACCCATGCTTGTTATGGGGACGGGGATGTTAACATTCCAAAAGAT…
>PPV6-924
CATACAGGGAGGAGTGGGGTTCATCCTAATGATTTTCACACACGGGGCGATGGTCATGGGGATACCCATAGAACACATGAAGAGAGGATCTACAGTCTAGATACAGGTCTTGCTGCTATGCCACGTGCCGCTCATAGACCCACCCTTCAGCCCGGACCTAGGACTCTGTCTCATGCCGTACGCAGACCCGATGGTTCCACCGTGGTCACGGCTAATGCGTGTGCTTACGCTTACACCCAGGAGAATCCTCATCAGGAACCCTGGAGTGATCTCAATGTCAGACATACCATGTATAGGTTAGCCTATCAACGTCAAAAAGGTTTTCAGCAACCCGGGGACCCTCTTCATATTCGAACCCATGCTTGTTATGGGGACGGGGATGTTACCATTCCAAAAGAA…
>PPV6-943
CATACAGGGAGGAGTGGGGTTCATCCTAATGATTTTCACACAAGGGGCGATGGTCATGGGGATACCCATAGAACACATGAAGAGAGGATCTACAGTCTAGATACAGGTCTTGCTGCTATGCCACGTGCCGCTCATAGACCCACCCTTCAGCCCGGACCTAGGACTCTGTCTCATGCCGTACGCAGACCCGATGGTTCCACCGTGGTCACGGCTAATGCGTGTGCTTACGCTTACACCCAGGAGAATCCTCATCAGGAACCCTGGAGTGATCTCAATGTCAGACATACCATGTATAGGTTAGCCTATCAACGTCAAAAAGGTTTTCAGCAACCCGGGGACCCTCTTCATATTCGAACCCATGCTTGTTATGGGGACGGGGATGTTACCATTCCAAAAGAA…
>PPV6-961
CATACAGGGAGGAGTGGGGTTCATCCTAATGATTTTCACACAAGGGGCGATGGTCATGGGGATACCCATAGAACACATGAAGAGAGGATCTACAGTCTAGATACAGGTCTTGCTGCTATGCCACGTGCCGCTCATAGACCCACCCTTCAGCCCGGACCTAGGACTCTGTCTCATGCCGTACGCAGACCCGATGGTTCCACCGTGGTCACGGCTAATGCGTGTGCTTACGCTTACACCCAGGAGAATCCTCATCAGGAACCCTGGAGTGATCTCAATGTCAGACATACCATGTATAGGTTAGCCTATCAACGTCAAAAAGGTTTTCAGCAACCCGGGGACCCTCTTCATATTCGAACCCATGCTTGTTATGGGGACGGGGATGTTACCATTCCAAAAGAA…
>PPV6-979
CATACAGGGAGGAGTGGGGTTCATCCTAATGATTTTCACACACGGGGCGATGGTCATGGGGATACCCATAGAACACATGAAGAGAGGATCTACAGTCTAGATACAGGTCTTGCTGCTATGCCACGTGCCGCTCATAGACCCACCCTTCAGCCCGGACCTAGGACTCTGTCTCATGCCGTACGCAGACCCGATGGTTCCACCGTGGTCACGGCTAATGCGTGTGCTTACGCTTACACCCAGGAGAATCCTCATCAGGAACCCTGGAGTGATCTCAATGTCAGACATACCATGTATAGGTTAGCCTATCAACGTCAAAAAGGTTTTCAGCAACCCGGGGACCCTCTTCATATTCGAACCCATGCTTGTTATGGGGACGGGGATGTTACCATTCCAAAAGAA…
>PPV6-1216
CATACAGGGAGGAGTGGGGTTCATCCTAATGATTTTCACACAAGGGGCGATGGTCATGGGGATACCCATAGAACACATGAAGAGAGGATCTACAGTCTAGATACAGGTCTTGCTGCTATGCCACGTGCCGCTCATAGACCCACCCTTCAGCCCGGACCTAGGACTCTGTCTCATGCCGTACGCAGACCCGATGGTTCCACCGTGGTCACGGCTAATGCGTGTGCTTACGCTTACACCCAGGAGAATCCTCATCAGGAACCCTGGAGTGATCTCAATGTCAGACATACCATGTATAGGTTAGCCTATCAACGTCAAAAAGGTTTTCAGCAACCCGGGGACCCTCTTCATATTCGAACCCATGCTTGTTATGGGGACGGGGATGTTACCATTCCAAAAGAA…
>PPV6-1227
CATACAGGGAGGAGTGGGGTTCATCCTAATGATTTTCACACAAGGGGCGATGGTCATGGGGATACCCATAGAACACATGAAGAGAGGATCTACAGTCTAGATACAGGTCTTGCTGCTATGCCACGTGCCGCTCATAGACCCACCCTTCAGCCCGGACCTAGGACTCTGTCTCATGCCGTACGCAGACCCGATGGTTCCACCGTGGTCACGGCTAATGCGTGTGCTTACGCTTACACCCAGGAGAATCCTCATCAGGAACCCTGGAGTGATCTCAATGTCAGACATACCATGTATAGGTTAGCCTATCAACGTCAAAAAGGTTTTCAGCAACCTGGGGACCCTCTTCATATTCGAACCCATGCTTGTTACGGGGACGGGGATGTTACCATTCCAAAAGAA…
>PPV6-1228
CATACAGGGAGGAGTGGGGTTCATCCTAATGATTTTCACACAAGGGGCGATGGTCATGGGGATACCCATAGAACACATGAAGAGAGGATCTACAGTCTAGATACAGGTCTTGCTGCTATGCCACGTGCCGCTCATAGACCCACCCTTCAGCCCGGACCTAGGACTCTGTCTCATGCCGTACGCAGACCCGATGGTTCCACCGTGGTCACGGCTAATGCGTGTGCTTACGCTTACACCCAGGAGAATCCTCATCAGGAACCCTGGAGTGATCTCAATGTCAGACATACCATGTATAGGTTAGCCTATCAACGTCAAAAAGGTTTTCAGCAACCTGGGGACCCTCTTCATATTCGAACCCATGCTTGTTACGGGGACGGGGATGTTACCATTCCAAAAGAA…
>PPV6-1229
CATACAGGGAGGAGTGGGGTTCATCCTAATGATTTTCACACAAGGGGCGATGGTCATGGGGATACCCATAGAACACATGAAGAGAGGATCTACAGTCTAGATACAGGTCTTGCTGCTATGCCACGTGCCGCTCATAGACCCACCCTTCAGCCCGGACCTAGGACTCTGTCTCATGCCGTACGCAGACCCGATGGTTCCACCGTGGTCACGGCTAATGCGTGTGCTTACGCTTACACCCAGGAGAATCCTCATCAGGAACCCTGGAGTGATCTCAATGTCAGACATACCATGTATAGGTTAGCCTATCAACGTCAAAAAGGTTTTCAGCAACCTGGGGACCCTCTTCATATTCGAACCCATGCTTGTTACGGGGACGGGGATGTTACCATTCCAAAAGAA…
>PPV7-20
ATGGCAGAACACATCACCCTGAGTAACACGTTCATGGCCTACTGGGAGAACGATCCGTACCAGTACCCGTCATACACACCCTTCCAAAAAAACAATGTCCTATCCTACAACACAGGATGGCACATCCTGCCCAACATCCTATGGCGACACTTCCTCAGTCCCAAACAGTGGTACGAGCTCTGTATAAATTACGAGGCCTACCACGTCGAAGGCACCAGCACCACCGTATTCAATCCCATACCCATCACAAACAACCTGGCCATCCAGGGCACCAGCACCTTCACGGCCTTCAACAACACCATCTACAGCCTGGGCTTCACCGACGACCTCTACGAGAGCGGATACCACAACTGGTACGAGGACGAGCTCTGGAGAAGCTGGTACGTGGCCTACAAAGAA…
>PPV7-22
ATGGCAGAACACATCACCCTGAGTAACACGTTCATGGCCTACTGGGAGAACGATCCGTACCAGTACCCGTCATACACACCCTTCCAAAAAAACAATGTCCTATCCTACAACACAGGATGGCACATCCTGCCCAACATCCTATGGCGACACTTCCTCAGTCCCAAACAGTGGTACGAGCTCTGTATAAATTACGAGGCCTACCACGTCGAAGGCACCAGCACCACCGTATTCAATCCCATACCCATCACAAACAACCTGGCCATCCAGGGCACCAGCACCTTCACGGCCTTCAACAACACCATCTACAGCCTGGGCTTCACCGACGACCTCTACGAGAGCGGATACCACAACTGGTACGAGGACGAGCTCTGGAGAAGCTGGTACGTGGCCTACAAAGAA…
>PPV7-23
ATGGCAGAACACATCACCCTGAGTAACACGTTCATGGCCTACTGGGAAAACGATCCGTACCACTACCCGCCATACGTACCCTTCCAAAGAAACAATGTCCTGTCCTACAACACGGGATGGCACATATTACCTAATATCCTGTGGCGACATTTCCTCAGTCCCAAGCAGTGGTACGAGCTCTGTATCAATTACGAGGCCTACCACGTCGAGGGCACCAGCACCACCGTCTTCAATCCCATACCCATCACAAACAACCTGGCCATCCAGGGCACCAGCACCTTCACGGCCTTCAACAATACCATCTACAGCCTGGGCGCCACCGACGACCTCTACGAAACCGGATATCACAACTGGTACGAAGACACGATCTGGAGAAGTGGGTACGTGGCCTACAAAGAA…
>PPV7-53
ATGGCAGAACACATCACCCTGAGTAACACGTTCATGGCCTACTGGGAAAACGATCCGTACCAGTACCCGTCATACACACCCTTCCAAAAAAACAATGTCCTATCCTACAACACAGGATGGCACATCCTGCCCAACATCCTATGGCGACACTTCCTCAGTCCCAAACAGTGGTACGAGCTCTGTATAAATTACGAGGCCTACCACGTCGAGGGCACCAGCACCACCGTATTCAATCCCATACCCATCACAAACAACCTGGCCATCCAGGGCACCAGCACCTTCACGGCCTTCAACAACACCATCTACAGCCTGGGCTTCACCGACGACCTCTACGAGAGCGGATACCACAACTGGTACGAGGACGAGCTCTGGAGAAGCTGGTACGTGGCCTACAAAGAA…
>PPV7-62
ATGGCAGAACACATCACCCTGAGTAACACGTTCATGGCCTACTGGGAAAACGATCCATACAGCTACCCTCCATACGATCCGTTCCAAAGAAACAATGTCCTGTCCTACAACACGGGATGGCATGTCTTACCTAACATCCTTTGGAGACACTTCCTATCTCCCAAACAATGGTACGAGATCTGTATCAATTACGAAGCCTACCACGTCGAAGGCACCAGCACCACCGTCTTCAATCCCATACCCATCACACACAACCTGGCTATCCAGGGCACCAACACCTTCACGGCCTTCAACAACACCATCTACAGCATGGGTGCCACCGATGACCTCTATGAGACCGGATACCATAACTGGTACGAAGACCCGATCTGGAGAAACTGGTACGTAGCCTACAAAGAA…
>PPV7-63
ATGGCAGAACACATCAGCCTGAGTAACACGTTCATGGCCTACTGGGAAAACAATCCATACAGCTACCCTCCAACATATCCAATACAAAAAAACAACACACTCAGTTTCTACACCGGATGGCATGTCTTACCTAACATACTTTGGAGACACTTCCTATCTCCAAAACAATGGTATGAGATGTGTATCAACTATGAAGCCTACCACGTCGAAGGCACCAGCACCACCATCTTCAATCCCATACCCATCACACAAAACCTAGCTATCCAAGGCACAAACACCTTCACAGCCTTCAATAACACCATCTACAGCATGGGTGTCACAGATGATCTCTATGAAACAGCATACTATAACTGGTATGAAGACAAGATATGGAAAAACTGGTATGTAGCCTACAAAGAA…
>PPV7-69
ATGGCAGAACACATCACCCTGAGTAACACATTCATGGCCTACTGGGAGAACGATCCGTACCAGTACCCGTCATACACACCCTTCCAAAAAAACAATGTCCTATCCTACAACACAGGATGGCACATCCTGCCCAACGTCCTATGGCGACACTTCCTCAGTCCCAAACAGTGGTACGAGCTCTGTATCAATTACGAGGCCTACCACGTCGAGGGCACCAGCACCACCGTGTTCAATCCCATACCCATCACAAACAACCTGGCCATCCAGGGCACCAACACCTTCACGGCCTTCAACAACACCATCTACAGCCTGGGCTTCACCGACGACCTCTACGAGAGCGGATACCACAACTGGTACGAGGACGAACTCTGGAGAAGCTGGTACGTGGCCTACAAAGAA…
>PPV7-106
ATGGCAGAACACATCACCCTGAGTAACACGTTCATGGCCTACTGGGAAAACGATCCATACCAATACCCGGCATACACACCCTTCCAAAAAAACAACGTCCTATCCTACAACACGGGATGGCACGTCCTGCCCAACATCCTGTGGCGACACTTCCTCAGTCCCAAACAGTGGTACGAGCTCTGTATCAATTACGAGGCCTACCACGTCGAAGGCACCAGCACCACCGTGTTCAATCCCATACCCATCACAAACAACCTCGCCATCCAGGGCACCAGCACCTTCACGGCCTTCAACAACACCATCTACAGCCTGGGCACCACCGACGACCTCTACGAGACCGGGTACCACAACTGGTACGAAGACGAGCTCTGGAGAAGCTGGTACGTGGCCTACAAAGAA…
>PPV7-111
ATGGCAGAACACATCACCCTGAGTAACACGTTCATGGCCTACTGGGAAAACGATCCGTACCAATACCCGTCATACGTACCCTTCCAAAGAAACAATGTCCTATCCTACAACACGGGATGGCACATATTGCCCAACATCCTGTGGCGACATTTCCTCAGTCCCAAACAGTGGTACGAGCTCTGTATCAATTACGAGGCCTACCACGTCGAGGGCACCAGCACCACCGTCTTCAATCCCATACCCATCACAAACAACCTGGCCATCCAGGGCACCAGCACCTTCACGGCCTTCAACAACACCATCTACAGCCTGGGCTTCACCGACGACCTCTACGAGACCGGATATCACAACTGGTACGAAGACGCGCTCTGGAGAAGCTGGTACGTGGCCTACAAAGAA…
>PPV7-152
ATGGCAGAACACATCACCCTGAGTAACACATTCATGGCCTACTGGGAGAACGATCCGTACCAGTACCCGTCATACACACCCTTCCAAAAAAACAATGTCCTATCCTACAACACAGGATGGCACATCCTGCCCAACGTCCTATGGCGACACTTCCTCAGTCCCAAACAGTGGTACGAGCTCTGTATCAATTACGAGGCCTACCACGTCGAGGGCACCAGCACCACCGTGTTCAATCCCATACCCATCACAAACAACCTGGCCATCCAGGGCACCAACACCTTCACGGCCTTCAACAACACCATCTACAGCCTGGGCTTCACCGACGACCTCTACGAGAGCGGATACCACAACTGGTACGAGGACGAACTCTGGAGAAGCTGGTACGTGGCCTACAAAGAA…
>PPV7-377
ATGGCAGAACACATCACCCTGAGTAACACGTTCATGGCCTACTGGGAGAACGATCCGTACCAGTACCCGTCATACACACCCTTCCAAAAAAACAATGTCCTGTCCTACAACACGGGATGGCACATATTACCGAATGTCCTCTGGCGACATTTCCTCAGTCCCAAACAGTGGTACGAGCTCTGTATAAATTACGAGGCCTACCACGTCGAGGGCACCAGCACCACCATCTTCAATCCCATACCCATCACAAACAACCTGGCCATCCAGGGCACCAACACCTTCACGGCCTTCAACAACACCATCTACAGCCTGGGCTTCACCGACGACCTCTACGAGAGCGGATACCACAACTGGTACGAAGACGAGCTCTGGAGAAGCTGGTACGTGGCCTACAAAGAA…
>PPV7-378
ATGGCAGAACACATCACCCTGAGTAACACGCTCATGGCCTACTGGGAGAACGATCCGTACCAGTACCCGTCATACACACCCTTCCAAAAAAACAATGTCCTGTCCTACAACACGGGATGGCACATATTACCGAATGTCCTCTGGCGACATTTCCTCAGTCCCAAACAGTGGTACGAGCTCTGTATAAATTACGAGGCCTACCACGTCGAGGGCACCAGCACCACCATCTTCAATCCCATACCCATCACAAACAACCTGGCCATCCAGGGCACCAACACCTTCACGGCCTTCAACAACACCATCTACAGCCTGGGCTTCACCGACGACCTCTACGAGAGCGGATACCACAACTGGTACGAAGACGAGCTCTGGAGAAGCTGGTACGTGGCCTACAAAGAA…
>PPV7-379
ATGGCAGAACACATCACCCTGAGTAACACGTTCATGGCCTACTGGGAGAACGATCCGTACCAGTACCCGTCATACACACCCTTCCAAAAAAACAATGTCCTATCCTACAACACGGGATGGCACATCCTGCCCAACGTCCTGTGGCGACACTTCCTCAGTCCCAAACAGTGGTACGAGCTCTGTATAAATTACGAGGCCTACCACGTCGAAGGCACCAGCACCACCATCTTCAATCCCATACCCATCACAAACAACCTGGCCATCCAAGGCACCAACACCTTCACAGCCTTCAACAACACCATCTACAGCCTAGGCTTCACCGACGACCTCTACGAGAGCGGATACCACAACTGGTACGAAGACGAGCTCTGGAGAAGCTGGTACGTGGCCTACAAAGAA…
>PPV7-659
ATGGGAGAACACATCACCCTGAGTAACACGTTCATGGCCTACTGGGAGAACGATCCGTACCAGTACCCGTCATACACACCCTTCCAAAAAAACAATGTCCTATCCTACAACACAGGATGGCACATCCTGCCCAACGTCCTATGGCGACACTTCCTCAGTCCCAAACAGTGGTACGAGCTCTGTATAAATTACGAGGCCTACCACGTCGAGGGCACCAGCACCACCGTGTTCAATCCCATACCCATCACAAACAACCTGGCCATCCAGGGCACCAACACCTTCACGGCCTTCAACAACACCATCTACAGCCTGGGCTTCACCGACGACCTCTACGAGAGCGGATACCACAACTGGTACGAGGACGAGCTCTGGAGAAGCTGGTACGTGGCCTACAAAGAA…
>PPV7-717
ATGGCAGAACACATCACCTTGAGTAACACATTCATGGCCTACTGGGAGAACGATCCGTACCAATACCCATCATACACACCCTTCCAACGAAACGAGGTCCTATCCTACAACACGGGATGGCACATCCTGCCCAACATCCTGTGGCGACACTTCCTCAGTCCCAAACAATGGTACGAGCTCTGTATAAATTACGAGGCCTACCACGTCGAGGGCACCAGCACCACCGTCTTCAATCCCATACCCATCACAAACAACCTGGCCATCCAGGGCACCAGCACCTTCACGGCCTTCAACAACACCATCTACAGCCTGGGCTTCACCGACGACCTCTACGAGAGCGGATACCACAACTGGTACGAGGACGAGCTCTGGAGAAGCTGGTACGTGGCCTACAAAGAA…
>PPV7-742
GACATCGACAACTTCGACGCAACCATGTACGCGTGGATCAGCAAAAAGAGCGAGAAACGCAACACCATCGTGCTATGGGGCCCGAGCAACACAGGGAAAACGGCCTTCATCCGGGGGCTGAGACAGGTCGTCAACTGCGGCGAGTGCGTCAACGGCCAGATCTTCTGCTTCGAAGGCCTGTGCGGCAAAGCCGTCGGCATCTGGGAAGAGCCGCTGATCAGTCCAGAGTGCGCGGAGAAAGCCAAACAGGTCTTCGAAGGGGCTCCAACACAGGTGCCGGCCAAGTACAAGAAACCGCAAGACCTGCCGAGAACACCCATCATCATGACGACCAACCACGCACCCTGGCGTTTCTGCACAAACGAGGAGGGGGCTCTGCGCAACCGCATGTTCATATTT…
>PPV7-751
GACATCGACAACTTCGACGCAACCATGTACGCGTGGATCAGCAAAAAGAGCGAGAAACGCAACACCATCGTGCTATGGGGCCCGAGCAACACAGGGAAGACGGCCTTCATCCGGGGGCTGAGACAGGTCGTCAACTGCGGCGAGTGCGTCAACGGCCAGATCTTCTGCTTCGAAGGCCTGTGCGGCAAAGCCATCGGCATCTGGGAAGAGCCGCTGATCAGTCCAGAGTGCGCGGAGAAAGCCAAACAGGTCTTCGAAGGGGCTCCAACACAGGTGCCGGCCAAGTACAAGAAACCGCAAGACCTGCCGAGAACACCCATCATCATGACGACCAACCACGCACCCTGGCGTTTCTGCACAAACGAGGAGGGGGCTCTGCGCAACCGCATGTTCATATTT…
>PPV7-775
AAACGCAACACCATCGTGCTGTGGGGTCCGAGCAACACGGGGAAGACGGCCTTCATCCGGGGACTGAGACAGGTCGTCAACTGCGGCGAGTGCGTCAACGGACAGATCTTCTGCTTCGAGGGCCTGTGCGGCAAGGCCATCGGCATCTGGGAAGAGCCGCTGATCAGTCCGGAGTGCGCGGAGAAAGCCAAACAAGTCCTCGAGGGGGCTCCGACACAGGTGCCGGCCAAATACAAAAAACCACAAGACCTGCCGAGAACACCCATCATCATGACGACCAACCACGCACCCTGGCGTTTCTGCACGAACGAGGAGGGGGCTTTCCGCAACCGCATGTTCATATTTATCTGGGACAAGGACTGTACTGACGGTGTGTTCGTTCGCAGATCCAGCGGTAGC…
>PPV7-782
GACATCGACAACTTCGACGCGACCATGTACGCATGGATCACCAAAAAGAGCGACAAACGCAACACCATCGTGCTGTGGGGTCCGAGCAACACGGGGAAGACAGCCTTCATCCGGGGACTAAGACAGGTCGTCAACTGCGGCGAGTGCTGCAACGGGCAGATCTTCTGCTTCGAGGGCCTGTGCGGCAAGGCCATCGGCATCTGGGAAGAGCCGCTGATCAGTCCAGAGTGCGCAGAGAAGGCCAAACAGATCTTTGAGGGGGCTGAGACGCAAGTGCCGGCCAAGTACAAAAAACCACAAGACCTGCCGAGAACACCCATCATCATGACGACCAACCACGCGCCCTGGCGCTTCTGCACGAACGAGGAGGGGGCTTTCCGCAACCGCATGTTCATATTT…
>PPV7-802
GACATCGACAGCTTCGACGCAGTCGTGTACGCGTGGATCAGCAAACGAAGCGAGAAACGCAACACCATCGTGCTGTGGGGCCCGAGCAACACGGGGAAAACGGCCTTCATCCGGGGGCTGAGACAGGTGGTCAACTGCGGCGAGTGCGTCAACGGGCAGATCTTCTGCTTCGAGGGCCTGTGCGGCAAAGCCGTCGGCATCTGGGAAGAGCCGCTGATCAGTCCGGAGTGCGCGGAGAAAGCCAAGCAGGTCTTCGAGGGGGCGCCGACGCAGGTGCCGGCCAAGTACAAGAAACCGCAGGACTTGCCGAGAACGCCGATCATCATCACAACCAACCACGCACCCTGGCGCTTCTGCACAAACGAGGAGGGGGCTTTCCGCAACCGCATGTTCATCTTT…
>PPV7-812
GACATCGACAACTTCGACGCGACCATGTACGCGTGGATCACCAAAAAGAGCGACAAACGCAACACCATCGTGCTGTGGGGTCCGAGCAACACGGGGAAGACGGCCTTCGTCCGGGGACTGAGACAGGTCGTCAACTGCGGCGAGTGCGTCAACGGACAGATCTTCTGCTTCGAGGGCCTGTGCGGCAAAGCCATCGGCATCTGGGAAGAGCCGCTGATCAGTCCGGAGTGCGCGGAGAAAGCCAAGCAGGTCCTCGAGGGGGCTCCGACACAGGTGCCGGCCAAATACAAGAAACCACAGGACCTGCCGAGAACACCCATCATCATGACGACCAACCACGCACCCTGGCGTTTCTGCACGAACGAGGAGGGGGCTTTCCGCAACCGCATGTTCATATTT…
>PPV7-813
GACATCGACAACTTCGACGCGACCGTGTACGCATGGATCACCAAAAAGAGCGACAAACGCAACACCATCGTGCTGTGGGGTCCGAGCAACACGGGAAAGACGGCCTTCATCCGGGGACTGAGACAGGTCGTCAGCTGCGGCGAGTGCTGCAACGGGCAGATCTTCTGCTTCGAGGGCCTATGCGGCAAGGCCATCGGCATCTGGGAGGAGCCGCTGATCAGTCCGGAGTGCGCGGAGAAGGCCAAACAGGTCTTCGAGGGGGCTCCGACACAGGTGCCGGCCAAGTACAAGAAACCGCAGGACCTGCCGAGAACACCCATCATCATGACGACCAACCACGCGCCCTGGCGCTTCTGCACGAACGAAGAGGGGGCTTTCCGCAACCGCATGTTCATATTT…
>PPV7-833
GACATCGACAACTTCGACGCGACCATGTACGCGTGGATCACCAAAAAGAGCGACAAACGCAACACCATCGTGCTGTGGGGTCCGAGCAACACAGGGAAGACGGCCTTCGTCCGGGGACTGAGACAGGTCGTCAACTGCGGCGAGTGCGTCAACGGACAGATCTTCTGCTTCGAGGGCCTATGCGGCAAAGCCATCGGCATCTGGGAAGAGCCGCTGATCAGTCCGGAGTGCGCGGAGAAAGCCAAGCAGGTCCTCGAGGGGGCTCCGACACAGGTGCCGGCCAAATACAAGAAACCACAGGACCTGCCGAGAACACCCATCATCATGACGACCAACCACGCACCCTGGCGTTTCTGCACGAACGAGGAGGGGGCTTTCCGCAACCGCATGTTCATATTT…
>PPV7-850
GACATCGACAACTTCGACGCGACCGTGTACGCGTGGATCACCAAAAAGAGCGACAAACGCAACACCATCGTGCTGTGGGGTCCGAGCAACACGGGGAAGACGGCCTTCGTCCGGGGACTGAGACAGGTGGTCAACTGCGGCGAGTGCTGCAACGGACAGATCTTCTGCTTCGAAGGTCTGTGCGGCAAGGCCATCGGCATCTGGGAAGAGCCGCTGATCAGTCCGGAGTGCGCGGAGAAGGCCAAACAGGTCTTCGAGGGGGCTCCGACGCAGGTGCCGGCCAAATACAAGAAACCGCAGGACCTGCCGAGAACACCCATCATCATGACGACCAACCACGCGCCCTGGCGCTTCTGCACGAACGAGGAGGGGGCTTTCCGCAACCGCATGTTCATATTT…
>PPV7-852
GACATCGACAACTTCGACGCGACCATGTACGCGTGGATCAGCAAAAAAAGCGAGAAACGCAACACCATCGTGCTGTGGGGTCCGAGCAACACAGGAAAGACGGCCTTCATCCGGGGGCTGAGACAGGTCGTCAACTGCGGCGAATGCGTCAACGGCCAGATCTTCTGCTTCGAGGGCCTGTGCGGCAAGGCCATCGGCATCTGGGAAGAGCCACTGATCAGTCCAGAGTGCGCGGAGAAAGCCAAACAGATCTTCGAGGGAGCTCCGACACAGGTGCCAGCCAAGTACAAAAAACCACAAGACCTGCCGAGAACACCCATCATCATGACGACCAACCACGCGCCCTGGCGTTTCTGCACGAGCGAGGAGGGGGCTTTCCGCAACCGCATGTTCATGTTT…
>PPV7-853
GACATCGACAACTTCGACGCGACCATGTACGCGTGGATCACCAAAAAGAGCGACAAACGCAACACCATCGTGCTGTGGGGTCCGAGCAACACGGGGAAGACGGCCTTCATCCGAGGACTGAGACAGGTCGTCAACTGCGGCGAATGCGTCAACGGACAGATCTTCTGCTTCGAGGGTCTGTGCGGCAAAGCCATCGGCATCTGGGAAGAGCCGCTGATCAGTCCGGAGTGCGCGGAGAAGGCCAAACAGATCTTCGAAGGGGCTCCAACACAAGTGCCGGCCAAGTACAAAAAACCACAGGACCTGCCGAGAACACCCATCATCATGACAACCAACCACGCACCCTGGCGCTTCTGCACAAGCGAGGAGGGGGCTTTCCGCAACCGCATGTTCCTGTTT…
>PPV7-924
GCGACCGTGTACGCGTGGATCACCAAGAAAAGCGACAAACGCAACACCATCGTGCTGTGGGGTCCGAGCAACACGGGGAAGACGGCCTTCATCCGGGGGCTGAGACAGGTCGTCAACTGCGGCGAGTGCTGCAACGGGCAGATCTTCTGCTTCGAGGGCCTGTGCGGCAAGGCCATCGGCATCTGGGAAGAGCCGCTGATCAGTCCGGAGTGCGCGGAGAAAGCCAAACAGGTCTTCGAGGGGGCTCCGACGCAGGTGCCGGCCAAGTACAAGAAACCGCAGGACCTGCCGAGAACACCCATCATCATGACGACCAACCACGCGCCCTGGCGCTTCTGCACGAACGAGGAGGGGGCTTTCCGCAACCGCATGTTCATATTTATCTGGGACAAGGACTGT…
>PPV7-928
TTCGACGCGACCCTGTACGCGGGGATCACCGAAAAGAGCGAGAAACGCAACACCATCGTGCTGTGGGGCCCGAGCAACACGGGGAAAACGGCCTTCATCCGGGGACTGAGACAGGTCGTCAACTGCGGCGAGTGCGTCAACGGACAGATCTTCTGCTTCGAGGGCCTGTGCGGCAAAGCCATCGGCATCTGGGAAGAGCCGCTGATCAGTCCGGAGTGCGCGGAGAAAGCCAAGCAGGTCCTCGAGGGGGCTCCGACACAGGTGCCGGCCAAATACAAGAAACCGCAGGACCTGCCGAGAACACCCATCATCATGACGACCAACCACGCACCCTGGCGTTTCTGCACGAACGAGGAGGGGGCTTTCCGCAACCGCATGTTCATATTTCTCTGGGACAAA…
>PPV7-930
GACATCGACAACTTCGACGCGACCGTGTACGCGTGGATCACCAAGAAAAGCGACAAACGCAACACCATCGTGCTGTGGGGTCCGAGCAACACGGGGAAGACGGCCTTCGTCCGGGGGCTGAGACAGGTCGTCAGCTGCGGCGAGTGCGTCAACGGACAGATCTTCTGCTTCGAGGGCTTGTGCGGCAAAGCCATCGGCATCTGGGAAGAGCCGCTGATCAGTCCAGAGTGCGCGGAGAAGGCCAAACAGATCTTTGAGGGAGCTGAGACACAAGTGCCGGCCAAGTACAAAAAACCACAGGACCTGCCAAGAACACCCATCATCATGACGACCAACCACGCACCCTGGCGTTTCTGCACGAGCGAGGAGGGGGCTTTCCGCAACCGCATGTTCATATTT…
>PPV7-934
TTCATACGGGGGCTGAGACAGGTAGTCAACTGCGGCGAGTGCGTCAACGGGCAGATCTTCTGCTTCGAGGGCCTGTGCGGCAAAGCCGTCGGCATCTGGGAAGAGCCGCTGATCAGTCCGGAGTGCGCGGAGAAAGCCAAGCAGGTCTTCGAGGGGGCGCCGACACAGGTGCCGGCCAAATACAAGAAACCGCAGGACCTGCCAAGAACGCCGATCATCATCACAACCAACCACGCACCCTGGCGCTTCTGCACGAACGAGGAGGGGGCTTTCCGCAACCGCATGTTCAATTTAACTGGGACAAGGACTGTACTGACGGTGTGTTCATTCGCAGATCCAGCGGTAGCTGCTGCCAATGCCGTGGCTGCCAGGGATGCGGCGGCAGCGAGGTTCCTGCTC…
>PPV7-937
CGGGGGCTGACACAGGTAGTCCACTGCGGCGAGTGCGTCAACGGGCAGATCTTCTGCTTCGAGGGCCTGTGCGGCAAAGCCGTCGGCATCTGGGAAGAGCCGCTGATCACTCCGGAGTGCGCGGAGAAAGCCAAGCAGGTCTTCGAGGGGGCGCCGACGCAGGTGCCGGCCACATACAAGAAACCGCAGGACCTGCCAAGAACGCCGATCATCATCACAACCAACCACGCACCCTGGCGCTTCTGCACGAACGAGGAGGGGGCTTTCCGCAACCGCATGTTCATCTTTAACTGGGACAAGGACTGTACTGACGGGGTGTTCGTTCGCAGATCCAGCGGTAGCTGCTGCCAATGCCGTGGCTGCCAGGGATGCGGCGGCGGCGAGGTTCCTGCTCAGCAG…
>PPV7-945
AGCGACAAACGCAACACCATCGTGCTGTGGGGTCCGAGCAACACGGGGAAGACAGCCTTCGTCCGGGGACTAAAACAGGTCGTCAACTGCGGCGAGTGCGTCAACGGACAGATCTTCTGCTTCGAAGGCCTGTGCGGCAAAGCCATCGGCATCTGGGAAGAGCCGCTGATCAGTCCGGAGTGCGCGGAAAAAGGCCAGCAGGTCTTCGAGGGGGCTCCGACACAGGTGCCGGCCAAATACCAGAAACCACAGGACCTGCCGAGAACACCCATCATCATGACGACCCACCACGCACCCTGGCGTTTCTGCACGAACGAGGAGGGGGCTTTCCGCAACCGCATGATCATATTTCTCTGGGACAAGGACTGTACTGACGGTGTGTTCGTTCGCAGATCCAGC…
>PPV7-950
AGCGAGAAACGCAACACCATCGTGCTGTGGGGCCCGAGCAACACGGGGAAGACGGCCTTCATCCGGGGGCTGAGACAGGTGGTCAACTGCGGCGAGTGCGTCAACGGGCAGATCTTCTGCTTCGAGGGCCTGTGCGGCAAAGCCGTGGGCATCTGGGAAGAGCCGCTGATCAGTCCGGAGTGCGCGGAGAAAGCCAAGCAGGTCTTCGAGGGGGCGCCGACGCAGGTGCCGGCCAAGTACAAGAAACCACAGGACTTGCCGAGAACGCCGATCATCATCACGACCAACCACGCACCCTGGCGCTTCTGCACGAACGAGGAGGGGGCTTTCCGCAACCGCATGTTCATCTTTAACTGGGACAAAGACTGTACTGACGGTGTGTTCGTTCGCAGATCCAGC…
>PPV7-954
GAGGGTCTGTGCGGCAAGGCCATCGGCATCTGGGAAGAGCCGCTGATCAGTCCGGAGTGCGCGGAGAAGGCCAAACAGATCTTTGAGGGAGCTGAGACACAAGTGCCGGCCAAGTACAAAAAACCACAGGACCTGCCAAGAACACCCATCATCATGACGACCAACCACGCACCCTGGCGTTTCTGCACGAGCGAGGAGGGGGCTTTCCGCAACCGCATGTTCATATTTCTCTGGGACAAGGACTGTACTGACGGTGTGTTCGTTCGCAGATCCAGCGGTAGCTGCTGCCAATGCCGTGGCTGCCAGGGATGCGGCGGCGGCGAGGTTCCTGCTCAGCAGCGAGGCACTGGCCAAGTGCCGGGAGGACAACAATCCCTACAACCAGTGGGGGCTAGGCTT…
>PPV7-960
GAGGGCCTGTGCGGCAAGGCCATCGGCATCTGGGAAGAGCCGCTGATCAGTCCAGAGTGCGCGGAGAAGGCCAAACAGGTCTTCGAGGGGGCTCCGACACAGGTGCCGGCCAAGTACAAAAAACCACAGGACCTGCCGAGAACACCCATCATCATGACGACCAACCACGCGCCCTGGCGTTTCTGCACGAACGAGGAGGGGGCTTTCCGCAACCGCATGTTCATATTTCTCTGGGACAAGGACTGTACTGACGGTGTGTTCGTTCGCAGATCCAGCGGTAGCTGCTGCCAATGCCGTGGCTGCCAGGGATGCGGCGGCGGCGAGGTTCCTGCTCAGCAGCGAGGCACTGGCCAAGTGCCGGGAGGACAACAACCCCTACAACCAGTGGGGGCTAGGCTT…
>PPV7-961
GAGGGCCTGTGCGGCAAGGCCATCGGCATCTGGGAAGAGCCGCTGATCAGTCCAGAGTGCGCGGAGAAGGCCAAACAGGTCTTCGAGGGGGCTCCGACACAGGTGCCGGCCAAGTACAAAAAACCACAGGACCTGCCGAAAACACCCATCATCATGACGACCAACCACGCGCCCTGGCGTTTCTGCACGAACGAGGAGGGGGCTTTCCGCAACCGCATGTTCATATTTCTCTGGGACAAGGACTGTACTGACGGTGTGTTCGTTCGCAGATCCAGCGGTAGCTGCTGCCAATGCCGTGGCTGCCAGGGATGCGGCGGCGGCGAGGTTCCTGCTCAGCAGCGAGGCACTGGCCAAGTGCCGGGAGGACAACAACCCCTACAACCAGTGGGGGCTAGGCTT…
>PPV7-964
AACGAACGAAGAACCCCACCCCCTCCTGCTGGGGGGCCCCAACAACACGGGAAAAAACGGCTTCCTCCGGGGACTGAAAACGGGCGTCCACTGGCGCGAATGGCGCCACGGACAAAACTTCTGCTTCCAAGGCCTGGGCGGCAAGGCCCTCGGCATCTGGGAAAAACCCCTGAACCATCCCGAATGGGCGGAAAAAGCC
>PPV7-971
GGTGTGGGGGCCGAGCAACACGGAAAAAAACTGCTTTCTTACGGGACTGAAAAAGGGCGTCCACTGGCGCGAGTGGCTCCACGGACAAAACTTCTGCTTTCAGGGCCTGTGCGGCAAGGCCATCGGCATCTGGGAAGAGCCCCTGATCCGTCCCGAATGCGCGGAAAAAGCC
>PPV7-976
GAGGGTCTGTGCGGCAAAGCCATCGGCATCTGGGAAGAGCCGCTGATCAGTCCGGAGTGCGCGGAGAAAGCCAAGCAGGTCTTCGAGGGGGCGCCGACACAGGTGCCGGCCAAGTACAAGAAACCGCAGGACTTGCCGAGAACGCCGATCATCATCACAACCAACCACGCACCCTGGCGCTTCTGCACGAACGAGGAGGGGGCTTTCCGCAACCGCATGTTCATCTTTAACTGGGACAAGGACTGTACTGACGGTGTGTTCGTTCGCAGATCCAGCGGTAGCTGCTGCCAATGCCGTGGCTGCCAGGGATGCGGCGGCGGCGAGATTCCTGCTCAGCAGCGAGGCACTGGCGAAATGCCGGGAGGACAACAATCCATACAACCAGTGGGGACTAGGCTT…
>PPV7-977
AGCGACAAACGCAACACCATCGTGCTGTGGGGCCCGAGCAACACGGGGAAGACGGCCTTCATCCGGGGGCTGAGACAGGTGGTCAACTGCGGCGAGTGCGTCAACGGGCAGATCTTCTGCTTCGAGGGTCTGTGCGGCAAAGCCATCGGCATCTGGGAAGAGCCGCTGATCAGTCCGGAGTGCGCGGAGAAAGCCAAGCAGGTCTTCGAGGGGGCGCCGACACAGGTGCCGGCCAAGTACAAGAAACCGCAGGACTTGCCGAGAACGCCGATCATCATCACAACCAACCACGCACCCTGGCGCTTCTGCACGAACGAGGAGGGGGCTTTCCGCAACCGCATGTTCATCTTTAACTGGGACAAGGACTGTACTGACGGTGTGTTCGTTCGCAGATCCAGC…
>PPV7-1029
GACATCGACAACTTCGACGCAACCATGTACGCGTGGATCAACAAAAAGAGCGAGAAACGCAACACCATCGTGCTGTGGGGCCCGAGCAACACAGGGAAGACGGCCTTCATCCGGGGGCTGAGACAGGTCGTCAACTGCGGCGAGTGCGTCAACGGCCAGATCTTCTGCTTCGAAGGCCTGTGCGGCAAAGCCATCGGCATCTGGGAAGAGCCGCTGATCAGTCCAGAGTGTGCGGAGAAAGCCAAACAAGTCTTCGAAGGAGCTCCAACACAGGTGCCGGCCAAGTACAAGAAACCGCAAGACCTGCCGAGAACACCCATCATCATGACGACCAACCACGCACCCTGGCGTTTCTGCACAAACGAGGAGGGGGCTCTGCGCAACCGCATGTTCATATTT…
>PPV7-1075
GACATCGACAACTTCGACGCGACCATGTACGCGTGGATCACCAAAAAGAGCGACAAACGCAACACCATCGTGCTGTGGGGTCCGAGCAACACGGGGAAGACAGCCTTCGTCCGGGGACTGAGACAGGTCGTCAACTGCGGCGAGTGCGTCAACGGACAGATCTTCTGCTTCGAGGGCCTGTGCGGCAAAGCCATCGGCATCTGGGAAGAGCCACTGATCAGTCCAGAGTGCGCGGAAAAGGCCAAACAGATCTTCGAAGGAGCTCCGACACAGGTACCGGCCAAGTACAAGAAACCACAAGACCTACCGAGAACACCCATCATCATGACGACCAACCACGCACCCTGGCGCTTCTGCACGAGCGAGGAGGGGGCTTTCCGCAACCGCATGTTCCTATTT…
>PPV7-1082
GACATCGACAACTTCGACGCGACCATGTACGCGTGGATCACCAAAAAGAGCGACAAACGCAACACCATCGTACTGTGGGGTCCGAGCAACACGGGGAAGACGGCCTTCGTCCGGGGACTGAGACAGGTCGTCAACTGCGGCGAATGCTGCAACGGGCAGATCTTCTGCTTCGAGGGCCTGTGCGGCAAGGCCATCGGCATCTGGGAGGAGCCGCTGATCAGTCCGGAGTGCGCGGAAAAAGCCAAACAGGTCTTCGAGGGGGCTCCGACGCAGGTGCCGGCCAAGTACAAGAAACCGCAAGACCTGCCGAGAACACCCATCATCATGACGACCAACCACGCACCCTGGCGCTTCTGCACGAACGAGGAGGGGGCTTTCCGCAACCGCATGTTCATATTT…
>PPV7-1083
GACTTCGACAGTTTCGACGCAGTCGTGTACGCGTGGATCATCCAACGGAGCGAGAAACGCAACACCATCGTGCTGTGGGGCCCAAGCAACACGGGGAACACGGCCTTCATACGGGGGCTGAGACAGGTGGTCAACTGCGGCGAGTGCGTCAACGGGCAGATCTTCTGCTTCGAGGGCCTGTGCGGCAAAGCCGTGGGCATCTGGGAAGAGCCGCTGATCAGTCCGGAGTGCGCGGAGAAAGCCAAGCAGGTCTTCGAGGGGGCGCCGACGCAGGTGCCGGCCAAGTACAAGAAACCACAGGACCTGCCGAGAACGCCGATCATCATCACGACCAACCACGCACCCTGGCGCTTCTGCACGAACGAGGAGGGGGCTTTCCGCAACCGCATGTTCATCTTT…
>PPV7-1086
GGATTCGACTGCTTCGACGCGGACGTGGACCCGTGGATCATCAAGCGGAGCGAGAAACGCACCACCCTCGTGCTGTGGGGCCCGAGCAACACGAGAAAGACTGCCTTCATACGGGGGCTGAGACAGGTAGTCAACTGCGGCGAGTGCGTCAACGGGCACATCTTCTGCTTCGAGGGCCTGTGCGGCAAAGCCGTCGGCATCTGGGAAGAGCCGCTGATCAGTCCGGAGTGCGCGGAGAAAGCCAAGCAGGTCTTCGAGGGGGCGCCGACGCAGGTGCCGGCCAAGTACAAGAAACCGCAGGACTTGCCGAGAACGCCGATCATCGTCACAACGAACCACGCCCCCTGGCGCTTCTGCACGAACGAGGAGGGGGCTTTCCGCAACCGCATGTTCATCTTT…
>PPV7-1091
AGCGACGAACGCCACCCCCTCGTAGTGGGGGGGCCGAGCAACACGGGGAAGACGGCCTTCGTCCGGGGACTGAGACAGGTCGTCAACTGCGGCGAATGCTGCAACGGGCAGATCTTCTGCTTCGAGGGCCTGTGCGGCAAGGCCATCGGCATCTGGGAAGAGCCGCTGATCAGTCCGGAGTGCGGAAAAAAGCCAAACAGGGTCTTCGAGGGGGCTCCGACGCAGGTGCCGGCCAAGTACAAGAAACCGCAGGACCTGCCGAGAACACCCATCATCATGACGACCAACCACGCCCCCTGGCGCTTCTGCACGAACGAGGAGGGGGCTTTCCGCAACCGCATGTTCATCTTTAACTGGGACAAAGACTGTACTGACGGTGTGTTCGTTCGCAGATCCAGC…
>PPV7-1130
GACATCGACAGCTTCGACGCGACCATATACGCGTGGATCACCAAAAAAAGCGAGAAACGCAATGCCATCGTGCTGTGGGGCCCGAGCAACACGGGGAAAACCGCCTTCATCCGGGGACTGAGACAGGTGGTCAACTGCGGCGAGTGCGTCAACGGCCAGATCTTCTGCTTCGAGGGCCTGTGCGGCAAAGCCATCGGCATCTGGGAAGAGCCGCTGATCAGTCCGGAGTGCGCGGAGAAAGCCAAGCAGATCTTCGAGGGAGCCTACACGCAGGTGCCCGGCCAGTACAAGAAACCCGCGGAACTGGCGAGAACGCCAATCATCATGACGACCAACCACGCACCCTGGCGCTTCTGCACGAACGAGGAGGGGGCTTTCCGCAACCGCATGTTCATATTT…
>PPV7-1132
GACATCGACAGCTTCGACGCGGTCGTGTACGCGTGGATCAGCAAACGGAGCGAGAAACGCAACACCATCGTGCTGTGGGGCCCGAGCAACACGGGGAAGACAGCCTTCATCCGGGGGCTGAGACAGGTGGTCAACTGCGGCGAGTGCGTCAACGGGCAGATCTTCTGCTTCGAGGGCCTGTGCGGCAAAGCCGTCGGCATCTGGGAAGAGCCGCTGATCAGTCCGGAGTGCGCGGAGAAAGCCAAGCAGGTCTTCGAGGGGGCGCCGACGCAGGTGCCGGCCAAGTACAAGAAACCGCAGGACCTGCCGAGAACGCCGATCATCATCACGACCAACCACGCACCCTGGCGCTTCTGCACGAACGAGGAGGGGGCTTTCCGCAACCGCATGTTCATCTTT…
>PPV7-1134
GACATCGACAGCTTCGACGCGGTCGTGTACGCGTGGATCAGCAAACGGAGCGAAAAACGCAACACCATCGTACTGTGGGGCCCGAGCAACACGGGGAAGACGGCCTTCATCCGGGGGCTGAGACAGGTGGTCAACTGCGGCGAGTGCGTCAACGGGCAGATCTTCTGCTTCGAGGGCCTGTGCGGCAAAGCCGTGGGCATCTGGGAAGAGCCGCTGATCAGTCCGGAGTGCGCGGAGAAAGCCAAGCAGGTCTTCGAGGGGGCGCCGACGCAAGTGCCGGCCAAGTACAAGAAACCGCAGGACCTGCCGAGAACGCCGATCATCATCACGACCAACCACGCACCCTGGCGCTTCTGCACGAACGAGGAGGGGGCTTTCCGCAACCGCATGTTCATCTTT…
>PPV7-1135
GACATCGACAGCTTCGACGCGGTCGTGTACGCGTGGATCAGCAAACGGAGCGAAAAACGCAACACCATCGTACTGTGGGGCCCGAGCAACACGGGGAAGACGGCCTTCATCCGGGGGCTGAGACAGGTGGTCAACTGCGGCGAGTGCGTCAACGGGCAGATCTTCTGCTTCGAGGGCCTGTGCGGCAAAGCCGTGGGCATCTGGGAAGAGCCGCTGATCAGTCCGGAGTGCGCGGAGAAAGCCAAGCAGGTCTTCGAGGGGGCGCCGACGCAAGTGCCGGCCAAGTACAAGAAACCGCAGGACCTGCCGAGAACGCCGATCATCATCACGACCAACCACGCACCCTGGCGCTTCTGCACGAACGAGGAGGGGGCTTTCCGCAACCGCATGTTCATCTTT…
>PPV7-1137
TGCTGTGGGGCCCGAGCAACACGGGGAAGACGGCTTTCATCCGGGGACTGAGACAGGTGGTCAACTGCGGCGAGTGCGTCAACGGACAGATCTTCTGCTTCGAGGGCCTGTGCGGCAAAGCCGTGGGCATCTGGGAAGAGCCGCTGATCAGTCCGGAGTGCGCGGAGAAAGCCAAGCAGGTCTTCGAGGGGGCTCCGACGCAAGTGCCGGCCAAGTACAAGAAACCACAGGACCTGCCGAGAACGCCGATCATCATCACGACCAACCACGCACCCTGGCGCTTCTGCACGAACGAGGAGGGGGCTTTCCGCAACCGCATGTTCATCTTTATCTGGGACAAGGACTGTACTGACGGTGTGTTCGTTCGCAGATCCAGCGGTAGCTGCTGCCAATGCCGTG…
>PPV7-1140
GACATCGACAACTTCGACGCGACCATGTACGCGTGGATCACCAAAAAGAGCGAGAAACGCAACACCATCGTGCTGTGGGGCCCGAGCAACACAGGAAAGACGGCCTTCATCCGGGGGCTGAGACAGGTCGTCAACTGCGGCGAGTGCTGCAACGGGCAGATCTTCTGCTTCGAGGGCCTGTGCGGCAAGGCCATCGGCATCTGGGAGGAGCCGCTGATCAGTCCAGAGTGCGCGGAGAAAGCCAAACAGATCTTCGAGGGAGCTCCGACACAGGTGCCGGCCAAGTACAAAAAACCACAAGACCTGCCGAGAACACCCATCATCATGACGACCAACCACGCGCCCTGGCGTTTCTGCACAAGCGAGGAGGGGGCTTTCCGCAACCGCATGTTCATGTTT…
>PPV7-1141
GACATCGACAGCTTCGACGCGGTCGTGTACGCGTGGATCAGCAAACGGAGCGAAAAACGCAACACCATCGTACTGTGGGGCCCAAGCAACACGGGGAAGACGGCTTTCATCCGGGGGCTGAGACAGGTGGTCAACTGCGGCGAGTGCGTCAACGGGCAGATCTTCTGCTTCGAGGGCCTGTGCGGCAAAGCCGTGGGCATCTGGGAAGAGCCGCTGATCAGTCCGGAGTGCGCGGAGAAAGCCAAGCAGGTCTTCGAGGGGGCGCCGACGCAAGTGCCGGCCAAGTACAAGAAACCGCAGGACCTGCCGAGAACGCCGATCATCATCACGACCAACCACGCACCCTGGCGCTTCTGCACGAACGAGGAGGGGGCTTTCCGCAACCGCATGTTCATCTTT…
>PPV7-1142
GACATCGACAGCTTCGACGCGGTCGTGTACGCGTGGATCAGCAAACGGAGCGAAAAACGCAACACCATCGTACTGTGGGGCCCGAGCAACACGGGGAAGACGGCCTTCATCCGGGGGCTGAGACAGGTGGTCAACTGCGGCGAGTGCGTCAACGGGCAGATCTTCTGCTTCGAGGGCCTGTGCGGCAAAGCCGTGGGCATCTGGGAAGAGCCGCTGATCAGTCCGGAGTGCGCGGAGAAAGCCAAGCAGGTCTTCGAGGGGGCGCCGACGCAAGTGCCGGCCAAGTACAAGAAACCACAGGACCTGCCGAGAACGCCGATCATCATCACGACCAACCACGCACCCTGGCGCTTCTGCACGAACGAGGAGGGGGCTTTCCGCAACCGCATGTTCATCTTT…
>PPV7-1144
GACATCGACAACTTCGACGCGACCATGTACGCGTGGATCACCAAAAAGAGCGACAAACGCAACACCATCGTGCTGTGGGGTCCGAGCAACACGGGGAAAACGGCCTTCATCCGAGGACTGAGACAGGTCGTCAACTGCGGCGAGTGCTGCAACGGGCAGATCTTCTGCTTCGAGGGCCTGTGCGGCAAAGCCATCGGCATCTGGGAAGAGCCGCTGATCAGTCCAGAGTGTGCGGAAAAAGCCAAACAGATCTTCGAAGGGGCTCCGACACAAGTGCCGGCCAAGTACAAGAAACCACAAGACCTGCCGAGAACACCCATCATCATGACGACCAACCACGCACCCTGGCGTTTCTGCACAAGCGAGGAGGGGGCTTTCCGCAACCGCATGTTCATATTT…
>PPV7-1204
GACATCGACAGCTTCGACGCGGTCGTGTACGCGTGGATCAGCAAACGGAGCGAGAAACGCAACACCATCGTGCTGTGGGGCCCAAGCAACACGGGGAAGACGGCCTTCATCCGAGGGCTGAGACAGGTGGTCAACTGCGGCGAGTGCGTCAACGGGCAGATCTTCTGCTTCGAGGGCCTGTGCGGCAAAGCCGTGGGCATCTGGGAAGAGCCGCTGATCAGTCCGGAGTGCGCGGAGAAAGCCAAGCAGGTCTTCGAGGGGGCGCCGACGCAGGTGCCGGCCAAGTACAAGAAACCACAGGACCTGCCGAGAACGCCGATCATCATCACGACCAACCACGCACCCTGGCGCTTCTGCACGAACGAGGAGGGGGCTTTCCGCAACCGCATGTTCATCTTT…
>PPV7-1205
GACATCGACAACTTCGACGCGGCCGTGTACGCGTGGATCACCAAACGGAGCGAGAAACGCAACACCATCGTGCTGTGGGGCCCAAGCAACACGGGGAAGACGGCCTTCATCCGGGGGCTGAGACAGGTGGTCAACTGCGGCGAATGCGTCAACGGCCAAATCTTCTGCTTCGAGGGCCTGTGCGGCAAGGCCATCGGCATCTGGGAAGAGCCACTGATCAGTCCGGAGTGCGC
>PPV7-1210
GACATCGACAGCTTCGACGCGGTCGTGTACGCGTGGATCAGCAAACGGAGCGAGAAACGCAACACCATCGTGCTGTGGGGCCCAAGCAACACGGGGAAGACGGCCTTCATCCGAGGGCTGAGACAGGTGGTCAACTGCGGCGAGTGCGTCAACGGGCAGATCTTCTGCTTCGAGGGCCTGTGCGGCAAAGCCGTGGGCATCTGGGAAGAGCCGCTGATCAGTCCGGAGTGCGCGGAGAAAGCCAAGCAGGTCTTCGAGGGGGCGCCGACGCAGGTGCCGGCCAAGTACAAGAAACCACAGGACCTGCCGAGAACGCCGATCATCATCACGACCAACCACGCACCCTGGCGCTTCTGCACGAACGAGGAGGGGGCTTTCCGCAACCGCATGTTCATCTTT…
>PPV7-1211
GACATCGACAGCTTCGACGCGGTCGTGTACGCGTGGATCAGCAAACGGAGCGAGAAACGCAACACCATCGTGCTGTGGGGCCCAAGCAACACGGGGAAGACGGCCTTCATCCGAGGGCTGAGACAGGTGGTCAACTGCGGCGAGTGCGTCAACGGGCAGATCTTCTGCTTCGAGGGCCTGTGCGGCAAAGCCGTGGGCATCTGGGAAGAGCCGCTGATCAGTCCGGAGTGCGCGGAGAAAGCCAAGCAGGTCTTCGAGGGGGCGCCGACGCAGGTGCCGGCCAAGTACAAGAAACCACAGGACCTGCCGAGAACGCCGATCATCATCACGACCAACCACGCACCCTGGCGCTTCTGCACGAACGAGGAGGGGGCTTTCCGCAACCGCATGTTCATCTTT…
>PPV7-1212
AGCGACAAACGCAACACCATCGTGCTGTGGGGTCCGAGCAACACGGGAAAGACAGCCTTCATCCGGGGACTGAGACAGGTCGTCAACTGCGGCGAGTGCGTCAACGGACAGATCTTCTGCTTCGAGGGCCTATGCGGGAAAGCCATCGGCATCTGGGAAGAGCCGCTGAACAGTCCGGAATG
>PPV7-1215
GACATCGACAACTTCGACGCGACCATGTACGCGTGGATCACCAAAAAGAGCGACAAGCGCAACACCATCGTGCTGTGGGGTCCGAGCAACACGGGGAAGACGGCCTTCATCCGGGGACTGAGACAAGTCGTCAACTGCGGCGAGTGCTGCAACGGGCAGATCTTCTGCTTCGAGGGCCTGTGCGGCAAGGCCATCGGCATCTGGGAGGAGCCGCTGATCAGTCCGGAGTGCGCGGAGAAGGCCAAACAGGTCTTCGAGGGGGCTCCGACGCAGGTGCCGGCCAAGTACAAGAAACCACAAGACCTGCCGAGAACACCCATCATCATGACGACCAACCACGCGCCCTGGCGCTTCTGCACGAACGAGGAGGGGGCTTTCCGCAACCGCATGTTCATATTT…
>PPV7-1216
GACATCGACAGCTTCGACGCGGTCGTGTACGCGTGGATCAGCAAACGGAGCGAGAAACGCAACACCATCGTGCTGTGGGGCCCGAGCAACACGGGGAAGACGGCCTTCATCCGGGGGCTGAGACAGGTGGTCAACTGCGGCGAGTGCGTCAACGGGCAGATCTTCTGCTTCGAGGGCCTGTGCGGCAAAGCCGTGGGCATCTGGGAAGAGCCGCTGATCAGTCCGGAGTGCGCGGAGAAAGCCAAGCAGGTCTTCGAGGGGGCGCCGACGCAGGTGCCGGCCAAGTACAAGAAACCGCAGGACCTGCCGAGAACGCCGATCATCATCACGACCAACCACGCACCCTGGCGCTTCTGCACGAACGAGGAGGGGGCTTTCCGCAACCGCATGTTCATCTTT…
>PPV7-1217
TTCGACGCGGTCTGGTACGCTGGGATCCCCAAACGAACCGAGAAACCCACCCCCTTCGGGCTGGGGGGCCCAACCACCCCGGGGAAAACGGCCTTCTTCCGGGGGTTGAAACGGGCGGCCACTTGCGGCAAGGGCGTCACCGGGCAAATCTTCTGCTTCAAGGGCCTGGGCGGCAAACCCTCCGGCTTCTGGAAAAACCCGCTGATCATCCCGGATGGCGCGAAAAAAGCCAAGCAGGTCTTCAAGGGGGTCCCAACCCAGGTGCCGGCCAATTACAAAAAACCGCAGGACTGGCCAAAAACCCCGATCTTCTTCCCACCCAACCCCGCCCCCTGGCCCTTCTGCACAAACGAGGAGGGGGTTTTCCGCACCCGCTTGTTCTTCTTTACCTGGAACAAG…
>PPV7-1221
CAGGGCCTGGACATCGACAGCTTCGACGCGGTCGTGTACGCGTGGATCAGCAAACGGAGCGAGAAACGCAACACCATCGTGCTGTGGGGCCCGAGCAACACGGGGAAGACGGCCTTCATCCGGGGGCTGAGACAGGTGGTCAACTGCGGCGAGTGCGTCAACGGGCAGATCTTCTGCTTCGAGGGCCTGTGCGGCAAGGCCGTGGGCATCTGGGAAGAGCCGCTGATCAGTCCGGAGTGCGCAGAGAAGGCCAAGCAGGTCTTCGAAGGGGCGCCGACGCAGGTGCCGGCCAAGTACAAGAAACCGCAGGACCTGCCGAGAACGCCGATCATCATCACGACCAACCACGCACCCTGGCGCTTCTGCACGAACGAGGAGGGGGCTTTCCGCAACCGCATG…
>PPV7-1224
CAGGGCCTGGACATCGACAACTTCGACGCGGCCGTGTACGCGTGGATCACCAAAAAGAGCGAGAAACGCAACACCATCGTGCTGTGGGGCCCGAGCAACACGGGAAAGACGGCCTTCATCCGGGGGCTGAGACAGGTGGTCAACTGCGGCGAATGCGTCAACGGCCAGATCTTCTGCTTCGAGGGCCTGTGCGGCAAGGCCATCGGCATCTGGGAAGAGCCACTGATCAGTCCAGAGTGCGCGGAGAAAGCCAAACAGATCTTCGAGGGAGCTCCGACACAGGTGCCAGCCAAGTACAAAAAACCACAAGACCTACCGAGAACACCCATCATCATGACAACCAACCACGCGCCCTGGCGCTTCTGCACAAACGAGGAGGGGGCTTTCCGCAACCGCATG…
>PPV7-1227
TACGCGTGGATCACCAAAAAGAGCGACGAGAGCAACCCCCTCGTGGTGGGGGGGCCGAGCAACACGGGGAAAAAGGGCTTCATCCGGGGACTGGAACAGGTCGGCAACTGCGGCGAGTGCTGCCACGGGGAGATCTTCTGCTTCGAGGGGCCTGTGCGGCAGGCCATCGGCATCTGGGAGGAGCCGCTGATCAGTCCGGAGTGCGCGGAGAAGGCCAAACAGGTCTTCGAGGGGGCTCCGACGCAGGTGCCGGCCAAGTACAAGAAACCACAGGACCTGCCGAGAACACCCATCATCATGACGACCAACCACGCGCCCTGGCGCTTCTGCACGAACGAGGAGGGGGCTTTCCGCAACCGCATGTTCATATTTCTCTGGGACAAGGACTGTACTGACGGT…
>PPV7-1228
AGCGACAAGCGCAACACCATCGTGCTGTGGGGTCCGAGCAACACGGGGAAGACGGCCTTCATCCGGGGACTGAAACAGGTCGTCAACTGCGGCGAGTGCTGCAACGGGCAGATCTTCTGCTTCGAGGGCCTGTGCGGCAAGGCCATCGGCATCTGGGAGGAGCCGCTGATCAGTCCGGAGTGCGCGGAGAAGGCCAAACAGGTCTTCGAGGGGGCTCCGACGCAGGTGCCGGCCAAGTACAAGAAACCACAAGACCTGCCGAGAACACCCATCATCATGACGACCAACCACGCGCCCTGGCGCTTCTGCACGAACGAGGAGGGGGCTTTCCGCAACCGCATGTTCATATTTCTCTGGGACAAGGACTGTACTGACGGTGTGTTCGTTCGCAGATCCAGC…
